# Supplementary material for: Expression QTL Modules as Functional Components Underlying Higher-Order Phenotypes
Source: PLoS One. 2010 Dec 13;5(12):e14313. doi: 10.1371/journal.pone.0014313 (PMC3001472; doi:10.1371/journal.pone.0014313)
Supplement: Table S1 — List of Yeast Modules (0.57 MB XLS) [file pone.0014313.s001.xls]

## Sheet: TableS1_YeastModule
Module 0		nQtl=2	nGene=5
chr11:0-20000
chr12:1020000-1040000
---
YCR107W	chr3	AAD3	Putative aryl-alcohol dehydrogenase with similarity to P. chrysosporium aryl-alcohol dehydrogenase; mutational analysis has not yet revealed a physiological role
YCR106W	chr3	RDS1	Zinc cluster protein involved in conferring resistance to cycloheximide
YFL057C	chr6	AAD16	Putative aryl-alcohol dehydrogenase with similarity to P. chrysosporium aryl-alcohol dehydrogenase; mutational analysis has not yet revealed a physiological role
YNL331C	chr14	AAD14	Putative aryl-alcohol dehydrogenase with similarity to P. chrysosporium aryl-alcohol dehydrogenase; mutational analysis has not yet revealed a physiological role
YOL165C	chr15	AAD15	Putative aryl-alcohol dehydrogenase with similarity to P. chrysosporium aryl-alcohol dehydrogenase; mutational analysis has not yet revealed a physiological role
*****************************
Module 1		nQtl=2	nGene=20
chr12:660000-680000
chr15:600000-620000
---
YDR330W	chr4	UBX5	UBX (ubiquitin regulatory X) domain-containing protein that interacts with Cdc48p
YDR011W	chr4	SNQ2	ABC transporter protein involved in multidrug resistance and resistance to singlet oxygen species
YER027C	chr5	GAL83	One of three possible beta-subunits of the Snf1 kinase complex, allows nuclear localization of the Snf1 kinase complex in the presence of a nonfermentable carbon source; contains glycogen-binding domain
YER122C	chr5	GLO3	ADP-ribosylation factor GTPase activating protein (ARF GAP), involved in ER-Golgi transport; shares functional similarity with Gcs1p
YER145C	chr5	FTR1	High affinity iron permease involved in the transport of iron across the plasma membrane; forms complex with Fet3p; expression is regulated by iron
YGL085W	chr7		Putative protein of unknown function, has homology to Staphylococcus aureus nuclease; green fluorescent protein (GFP)-fusion protein localizes to mitochondria
YGR037C	chr7	ACB1	Acyl-CoA-binding protein, transports newly synthesized acyl-CoA esters from fatty acid synthetase (Fas1p-Fas2p) to acyl-CoA-consuming processes
YGR198W	chr7		Cargo-transport protein involved in endocytosis; high-copy suppressor of the toxicity associated with heterologously expressed human A30P alpha-synuclein; GFP-fusion protein localizes to the cytoplasm; YGR198W is an essential gene
YLR427W	chr12	MAG2	DNA-3-methyladenine glycosidase II that catalyzes of the hydrolysis of alkylated DNA
YLL012W	chr12	YEH1	Steryl ester hydrolase, one of three gene products (Yeh1p, Yeh2p, Tgl1p) responsible for steryl ester hydrolase activity and involved in sterol homeostasis; localized to lipid particle membranes
YLR265C	chr12	NEJ1	Protein involved in regulation of nonhomologous end joining; repressed by MAT heterozygosity; associates with Lif1p and regulates its cellular distribution
YMR314W	chr13	PRE5	20S proteasome alpha-type subunit
YMR208W	chr13	ERG12	Mevalonate kinase, acts in the biosynthesis of isoprenoids and sterols, including ergosterol, from mevalonate
YNL158W	chr14	PGA1	Essential protein required for maturation of Gas1p and Pho8p; green fluorescent protein (GFP)-fusion protein localizes to the nuclear periphery; has synthetic genetic interations with secretory pathway genes
YOR157C	chr15	PUP1	Endopeptidase with trypsin-like activity that cleaves after basic residues; beta-type subunit of 20S proteasome synthesized as a proprotein before being proteolytically processed for assembly into 20S particle; human homolog is subunit Z
YOR148C	chr15	SPP2	Essential protein that promotes the first step of splicing and is required for the final stages of spliceosome maturation; interacts with Prp2p, which may release Spp2p from the spliceosome following the first cleavage reaction
YOL016C	chr15	CMK2	Calmodulin-dependent protein kinase; may play a role in stress response, many CA++/calmodulan dependent phosphorylation substrates demonstrated in vitro, amino acid sequence similar to Cmk1p and mammalian Cam Kinase II
YOR172W	chr15	YRM1	Zn2-Cys6 zinc-finger transcription factor that activates genes involved in multidrug resistance; paralog of Yrr1p, acting on an overlapping set of target genes
YOR117W	chr15	RPT5	One of six ATPases of the 19S regulatory particle of the 26S proteasome involved in the degradation of ubiquitinated substrates; recruited to the GAL1-10 promoter region upon induction of transcription
YOR125C	chr15	CAT5	Mitochondrial inner membrane protein directly involved in ubiquinone biosynthesis, essential for several other metabolic pathways including respiration and gluconeogenic gene activation
*****************************
Module 2		nQtl=2	nGene=8
chr12:620000-640000
chr13:420000-440000
---
YEL068C	chr5		Hypothetical protein
YGL039W	chr7		Oxidoreductase, catalyzes NADPH-dependent reduction of the bicyclic diketone bicyclo[2.2.2]octane-2,6-dione (BCO2,6D) to the chiral ketoalcohol (1R,4S,6S)-6-hydroxybicyclo[2.2.2]octane-2-one (BCO2one6ol)
YIR041W	chr9		Hypothetical protein
YLL025W	chr12		Putative protein of unknown function; YLL025W is not an essential gene
YLL012W	chr12	YEH1	Steryl ester hydrolase, one of three gene products (Yeh1p, Yeh2p, Tgl1p) responsible for steryl ester hydrolase activity and involved in sterol homeostasis; localized to lipid particle membranes
YML032C	chr13	RAD52	Protein that stimulates strand exchange by facilitating Rad51p binding to single-stranded DNA; anneals complementary single-stranded DNA; involved in the repair of double-strand breaks in DNA during vegetative growth and meiosis
YOR394W	chr15		Hypothetical protein
YPL028W	chr16	ERG10	Acetyl-CoA C-acetyltransferase (acetoacetyl-CoA thiolase), cytosolic enzyme that transfers an acetyl group from one acetyl-CoA molecule to another, forming acetoacetyl-CoA; involved in the first step in mevalonate biosynthesis
*****************************
Module 3		nQtl=2	nGene=30
chr12:640000-660000
chr2:500000-520000
---
YBR170C	chr2	NPL4	Endoplasmic reticulum and nuclear membrane protein, forms a complex with Cdc48p and Ufd1p that recognizes ubiquitinated proteins in the endoplasmic reticulum and delivers them to the proteasome for degradation
YCR086W	chr3	CSM1	Nucleolar protein that forms a complex with Lrs4p which binds Mam1p at kinetochores during meiosis I to mediate accurate chromosome segregation, may be involved in premeiotic DNA replication; possible role in telomere maintenance
YCR069W	chr3	CPR4	Peptidyl-prolyl cis-trans isomerase (cyclophilin), catalyzes the cis-trans isomerization of peptide bonds N-terminal to proline residues; has a potential role in the secretory pathway
YDR275W	chr4	BSC2	Protein of unknown function, ORF exhibits genomic organization compatible with a translational readthrough-dependent mode of expression
YDL027C	chr4		Putative protein of unknown function; green fluorescent protein (GFP)-fusion protein localizes to the mitochondrion; YDL027C is not an essential gene
YDR436W	chr4	PPZ2	Serine/threonine protein phosphatase Z, isoform of Ppz1p; involved in regulation of potassium transport, which affects osmotic stability, cell cycle progression, and halotolerance
YER001W	chr5	MNN1	Alpha-1,3-mannosyltransferase, integral membrane glycoprotein of the Golgi complex, required for addition of alpha1,3-mannose linkages to N-linked and O-linked oligosaccharides, one of five S. cerevisiae proteins of the MNN1 family
YGR129W	chr7	SYF2	Component of the spliceosome complex involved in pre-mRNA splicing; involved in regulation of cell cycle progression
YGR272C	chr7		Putative protein of unknown function; deletion mutant has defects in pre-rRNA processing; green fluorescent protein (GFP)-fusion protein localizes to the cytoplasm and nucleus
YHR072W	chr8	ERG7	Lanosterol synthase, an essential enzyme that catalyzes the cyclization of squalene 2,3-epoxide, a step in ergosterol biosynthesis
YHR191C	chr8	CTF8	Subunit of a complex with Ctf18p that shares some subunits with Replication Factor C and is required for sister chromatid cohesion
YIL019W	chr9	FAF1	Protein required for pre-rRNA processing and 40S ribosomal subunit assembly
YJL100W	chr10	LSB6	Phosphatidylinositol 4-kinase that binds Las17p, which is a homolog of human Wiskott-Aldrich Syndrome protein involved in actin patch assembly and actin polymerization
YJL010C	chr10		Essential nucleolar protein required for 18S rRNA synthesis
YKL008C	chr11	LAC1	Ceramide synthase component, involved in synthesis of ceramide from C26(acyl)-coenzyme A and dihydrosphingosine or phytosphingosine, functionally equivalent to Lag1p
YLR051C	chr12	FCF2	Essential nucleolar protein involved in the early steps of 35S rRNA processing; interacts with Faf1p; member of a transcriptionally co-regulated set of genes called the RRB regulon
YLR045C	chr12	STU2	Microtubule-associated protein (MAP) of the XMAP215/Dis1 family; regulates microtubule dynamics during spindle orientation and metaphase chromosome alignment; interacts with spindle pole body component Spc72p
YLL039C	chr12	UBI4	Ubiquitin, becomes conjugated to proteins, marking them for selective degradation via the ubiquitin-26S proteasome system; essential for the cellular stress response
YLR241W	chr12		Hypothetical protein
YLL022C	chr12	HIF1	Non-essential component of the HAT-B histone acetyltransferase complex (Hat1p-Hat2p-Hif1p), localized to the nucleus; has a role in telomeric silencing
YML029W	chr13	USA1	Protein that interacts in the two-hybrid system with the U1 snRNP-specific protein, Snp1p; may have a role in pre-mRNA splicing
YMR132C	chr13	JLP2	Protein of unknown function, contains sequence that closely resembles a J domain (typified by the E. coli DnaJ protein)
YNL241C	chr14	ZWF1	Glucose-6-phosphate dehydrogenase (G6PD), catalyzes the first step of the pentose phosphate pathway; involved in adapting to oxidatve stress; homolog of the human G6PD which is deficient in patients with hemolytic anemia
YNL227C	chr14	JJJ1	Protein that contains a 70 amino acid J-domain, may function as a co-chaperone to recruit Hsp70-like activity to specific sites; mutation causes defects in fluid-phase endocytosis
YNL280C	chr14	ERG24	C-14 sterol reductase, acts in ergosterol biosynthesis; mutants accumulate the abnormal sterol ignosterol (ergosta-8,14 dienol), and are viable under anaerobic growth conditions but inviable on rich medium under aerobic conditions
YOL031C	chr15	SIL1	Nucleotide exchange factor for the endoplasmic reticulum (ER) lumenal Hsp70 chaperone Kar2p, required for protein translocation into the ER; homolog of Yarrowia lipolytica SLS1; GrpE-like protein
YOR342C	chr15		Hypothetical protein
YOR001W	chr15	RRP6	Exonuclease component of the nuclear exosome; contributes to the quality-control system that retains and degrades aberrant mRNAs in the nucleus
YOR175C	chr15		Member of the MBOAT family of putative membrane-bound O-acyltransferases
YPL203W	chr16	TPK2	Subunit of cytoplasmic cAMP-dependent protein kinase, which contains redundant catalytic subunits Tpk1p, Tpk2p, and Tpk3p and regulatory subunit Bcy1p; promotes vegetative growth in response to nutrients; activates filamentous growth
*****************************
Module 4		nQtl=2	nGene=4
chr12:500000-520000
chr5:380000-400000
---
YDR210W	chr4		Protein of unknown function; green fluorescent protein (GFP)-fusion protein localizes to the cell periphery
YER119C	chr5	AVT6	Vacuolar transporter, exports aspartate and glutamate from the vacuole; member of a family of seven S. cerevisiae genes (AVT1-7) related to vesicular GABA-glycine transporters
YEL070W	chr5	DSF1	Deletion suppressor of mpt5 mutation
YHR193C	chr8	EGD2	Alpha subunit of the heteromeric nascent polypeptide-associated complex (NAC) involved in protein sorting and translocation, associated with cytoplasmic ribosomes
*****************************
Module 5		nQtl=2	nGene=11
chr12:1060000-1080000
chr5:0-20000
---
YBR243C	chr2	ALG7	UDP-N-acetyl-glucosamine-1-P transferase, transfers Glc-Nac-P from UDP-GlcNac to Dol-P in the ER in the first step of the dolichol pathway of protein asparagine-linked glycosylation; inhibited by tunicamycin
YDR544C	chr4		Hypothetical protein
YER184C	chr5		Hypothetical protein
YEL057C	chr5		Protein of unknown function involved in telomere maintenance; target of UME6 regulation
YER031C	chr5	YPT31	GTPase of the Ypt/Rab family, very similar to Ypt32p; involved in the exocytic pathway; mediates intra-Golgi traffic or the budding of post-Golgi vesicles from the trans-Golgi
YEL073C	chr5		Putative protein of unknown function; located adjacent to ARS503 and the telomere on the left arm of chromosome V; regulated by inositol/choline
YGL200C	chr7	EMP24	Integral membrane component of endoplasmic reticulum-derived COPII-coated vesicles, which function in ER to Golgi transport
YGR172C	chr7	YIP1	Integral membrane protein required for the biogenesis of ER-derived COPII transport vesicles; interacts with Yif1p and Yos1p; localizes to the Golgi, the ER, and COPII vesicles
YJL002C	chr10	OST1	Alpha subunit of the oligosaccharyltransferase complex of the ER lumen, which catalyzes asparagine-linked glycosylation of newly synthesized proteins
YMR215W	chr13	GAS3	Putative 1,3-beta-glucanosyltransferase, has similarity to Gas1p; localizes to the cell wall
YMR292W	chr13	GOT1	Evolutionarily conserved non-essential protein present in early Golgi cisternae that may be involved in ER-Golgi transport at a step after vesicle tethering to Golgi membranes, exhibits membrane topology similar to that of Sft2p
*****************************
Module 6		nQtl=2	nGene=16
chr10:140000-160000
chr2:660000-680000
---
YPL275W	chr
YPL276W	chr
YBR161W	chr2	CSH1	Probable catalytic subunit of a mannosylinositol phosphorylceramide (MIPC) synthase, forms a complex with probable regulatory subunit Csg2p; function in sphingolipid biosynthesis is overlapping with that of Sur1p
YBL085W	chr2	BOI1	Protein implicated in polar growth, functionally redundant with Boi2p; interacts with bud-emergence protein Bem1p; contains an SH3 (src homology 3) domain and a PH (pleckstrin homology) domain
YCL024W	chr3	KCC4	Protein kinase of the bud neck involved in the septin checkpoint, associates with septin proteins, negatively regulates Swe1p by phosphorylation, shows structural homology to bud neck kinases Gin4p and Hsl1p
YGR089W	chr7	NNF2	Protein that exhibits physical and genetic interactions with Rpb8p, which is a subunit of RNA polymerases I, II, and III; computational analysis of large-scale protein-protein interaction data suggests a role in chromosome segregation
YHR036W	chr8	BRL1	Essential nuclear envelope integral membrane protein identified as a suppressor of a cold-sensitive mutant of CRM1, a karyopherin; homologous to and interacts with Brr6p, which is a nuclear envelope protein involved in nuclear export
YHR126C	chr8		Hypothetical protein
YIL130W	chr9		Proposed transcriptional activator, member of the Gal4p family of zinc cluster proteins
YJL163C	chr10		Hypothetical protein
YKL013C	chr11	ARC19	Subunit of the ARP2/3 complex, which is required for the motility and integrity of cortical actin patches
YMR156C	chr13	TPP1	DNA 3'-phosphatase that functions in repair of endogenous damage of double-stranded DNA, activity is specific for removal of 3' phosphates at strand breaks; has similarity to the l-2-haloacid dehalogenase superfamily
YOR388C	chr15	FDH1	NAD(+)-dependent formate dehydrogenase, may protect cells from exogenous formate
YOL006C	chr15	TOP1	Topoisomerase I, nuclear enzyme that relieves torsional strain in DNA by cleaving and re-sealing the phosphodiester backbone; relaxes both positively and negatively supercoiled DNA; functions in replication, transcription, and recombination
YPL047W	chr16	SGF11	Integral subunit of SAGA histone acetyltransferase complex, regulates transcription of a subset of SAGA-regulated genes, required for the Ubp8p association with SAGA and for H2B deubiquitylation
YPL180W	chr16	TCO89	Subunit of TORC1 (Tor1p or Tor2p-Kog1p-Lst8p-Tco89p), a complex that regulates growth in response to nutrient availability; cooperates with Ssd1p in the maintenance of cellular integrity; deletion strains are hypersensitive to rapamycin
*****************************
Module 7		nQtl=2	nGene=11
chr12:700000-720000
chr15:540000-560000
---
YFR033C	chr6	QCR6	Subunit 6 of the ubiquinol cytochrome-c reductase complex, which is a component of the mitochondrial inner membrane electron transport chain; highly acidic protein; required for maturation of cytochrome c1
YGR198W	chr7		Cargo-transport protein involved in endocytosis; high-copy suppressor of the toxicity associated with heterologously expressed human A30P alpha-synuclein; GFP-fusion protein localizes to the cytoplasm; YGR198W is an essential gene
YGL191W	chr7	COX13	Subunit VIa of cytochrome c oxidase, which is the terminal member of the mitochondrial inner membrane electron transport chain; not essential for cytochrome c oxidase activity but may modulate activity in response to ATP
YLR038C	chr12	COX12	Subunit VIb of cytochrome c oxidase, which is the terminal member of the mitochondrial inner membrane electron transport chain; required for assembly of fully active cytochrome c oxidase but not required for activity after assembly
YLL012W	chr12	YEH1	Steryl ester hydrolase, one of three gene products (Yeh1p, Yeh2p, Tgl1p) responsible for steryl ester hydrolase activity and involved in sterol homeostasis; localized to lipid particle membranes
YLR395C	chr12	COX8	Subunit VIII of cytochrome c oxidase, which is the terminal member of the mitochondrial inner membrane electron transport chain
YMR256C	chr13	COX7	Subunit VII of cytochrome c oxidase, which is the terminal member of the mitochondrial inner membrane electron transport chain
YMR145C	chr13	NDE1	Mitochondrial external NADH dehydrogenase, catalyzes the oxidation of cytosolic NADH; Nde1p and Nde2p are involved in providing the cytosolic NADH to the mitochondrial respiratory chain
YNL052W	chr14	COX5A	Subunit Va of cytochrome c oxidase, which is the terminal member of the mitochondrial inner membrane electron transport chain; predominantly expressed during aerobic growth while its isoform Vb (Cox5Bp) is expressed during anaerobic growth
YOR148C	chr15	SPP2	Essential protein that promotes the first step of splicing and is required for the final stages of spliceosome maturation; interacts with Prp2p, which may release Spp2p from the spliceosome following the first cleavage reaction
YPR191W	chr16	QCR2	Subunit 2 of the ubiquinol cytochrome-c reductase complex, which is a component of the mitochondrial inner membrane electron transport chain; transcription is regulated by Hap1p, Hap2p/Hap3p, and heme
*****************************
Module 8		nQtl=2	nGene=8
chr15:940000-960000
chr2:540000-560000
---
YBR075W	chr
YCR046C	chr3	IMG1	Mitochondrial ribosomal protein of the small subunit, required for respiration and for maintenance of the mitochondrial genome
YDL210W	chr4	UGA4	Permease that serves as a gamma-aminobutyrate (GABA) transport protein involved in the utilization of GABA as a nitrogen source; catalyzes the transport of putrescine and delta-aminolevulinic acid (ALA); localized to the vacuolar membrane
YGR028W	chr7	MSP1	Mitochondrial protein involved in sorting of proteins in the mitochondria; putative membrane-spanning ATPase
YGL016W	chr7	KAP122	Karyopherin beta, responsible for import of the Toa1p-Toa2p complex into the nucleus; binds to nucleoporins Nup1p and Nup2p; may play a role in regulation of pleiotropic drug resistance
YIL077C	chr9		Hypothetical protein
YLR353W	chr12	BUD8	Protein involved in bud-site selection; diploid mutants display a unipolar budding pattern instead of the wild-type bipolar pattern, and bud at the proximal pole
YPR139C	chr16	VPS66	Cytoplasmic protein of unknown function involved in vacuolar protein sorting.
*****************************
Module 9		nQtl=2	nGene=17
chr15:520000-540000
chr4:200000-220000
---
YBL045C	chr2	COR1	Core subunit of the ubiquinol-cytochrome c reductase complex (bc1 complex), which is a component of the mitochondrial inner membrane electron transport chain
YBL099W	chr2	ATP1	Alpha subunit of the F1 sector of mitochondrial F1F0 ATP synthase, which is a large, evolutionarily conserved enzyme complex required for ATP synthesis
YBR039W	chr2	ATP3	Gamma subunit of the F1 sector of mitochondrial F1F0 ATP synthase, which is a large, evolutionarily conserved enzyme complex required for ATP synthesis
YDL168W	chr4	SFA1	Bifunctional enzyme containing both alcohol dehydrogenase and glutathione-dependent formaldehyde dehydrogenase activities, functions in formaldehyde detoxification and formation of long chain and complex alcohols, regulated by Hog1p-Sko1p
YDL144C	chr4		Hypothetical protein
YDR298C	chr4	ATP5	Subunit 5 of the stator stalk of mitochondrial F1F0 ATP synthase, which is a large, evolutionarily conserved enzyme complex required for ATP synthesis; homologous to bovine subunit OSCP (oligomycin sensitivity-conferring protein)
YDR178W	chr4	SDH4	Membrane anchor subunit of succinate dehydrogenase (Sdh1p, Sdh2p, Sdh3p, Sdh4p), which couples the oxidation of succinate to the transfer of electrons to ubiquinone
YDR345C	chr4	HXT3	Low affinity glucose transporter of the major facilitator superfamily, expression is induced in low or high glucose conditions
YFL018C	chr6	LPD1	Dihydrolipoamide dehydrogenase, the lipoamide dehydrogenase component (E3) of the pyruvate dehydrogenase and 2-oxoglutarate dehydrogenase multi-enzyme complexes
YHR001W-A	chr8	QCR10	Subunit of the ubiqunol-cytochrome c oxidoreductase complex, involved in aerobic respiration
YJR077C	chr10	MIR1	Mitochondrial phosphate carrier, imports inorganic phosphate into mitochondria; functionally redundant with Pic2p but more abundant than Pic2 under normal conditions
YJR121W	chr10	ATP2	Beta subunit of the F1 sector of mitochondrial F1F0 ATP synthase, which is a large, evolutionarily conserved enzyme complex required for ATP synthesis
YKL016C	chr11	ATP7	Subunit d of the stator stalk of mitochondrial F1F0 ATP synthase, which is a large, evolutionarily conserved enzyme complex required for ATP synthesis
YKL141W	chr11	SDH3	Cytochrome b subunit of succinate dehydrogenase (Sdh1p, Sdh2p, Sdh3p, Sdh4p), which couples the oxidation of succinate to the transfer of electrons to ubiquinone
YLL041C	chr12	SDH2	Iron-sulfur protein subunit of succinate dehydrogenase (Sdh1p, Sdh2p, Sdh3p, Sdh4p), which couples the oxidation of succinate to the transfer of electrons to ubiquinone
YOR142W	chr15	LSC1	Alpha subunit of succinyl-CoA ligase, which is a mitochondrial enzyme of the TCA cycle that catalyzes the nucleotide-dependent conversion of succinyl-CoA to succinate
YPL262W	chr16	FUM1	Fumarase, converts fumaric acid to L-malic acid in the TCA cycle; cytosolic and mitochondrial localization determined by the N-terminal mitochondrial targeting sequence and protein conformation
*****************************
Module 10		nQtl=2	nGene=7
chr13:100000-120000
chr2:460000-480000
---
YHR216W	chr8	IMD2	Inosine monophosphate dehydrogenase, catalyzes the first step of GMP biosynthesis, expression is induced by mycophenolic acid resulting in resistance to the drug, expression is repressed by nutrient limitation
YIL050W	chr9	PCL7	Pho85p cyclin of the Pho80p subfamily, forms a functional kinase complex with Pho85p which phosphorylates Mmr1p and is regulated by Pho81p; involved in glycogen metabolism, expression is cell-cycle regulated
YJR143C	chr10	PMT4	Protein O-mannosyltransferase, transfers mannose residues from dolichyl phosphate-D-mannose to protein serine/threonine residues; appears to form homodimers in vivo and does not complex with other Pmt proteins; target for new antifungals
YML082W	chr13		Putative protein predicted to have carbon-sulfur lyase activity; green fluorescent protein (GFP)-fusion protein localizes to the nucleus and the cytoplasm; YNML082W is not an essential gene
YOL141W	chr15	PPM2	Putative carboxyl methyl transferase, has similarity to Ppm1p but biochemical activity not yet demonstrated
YOR221C	chr15	MCT1	Predicted malonyl-CoA:ACP transferase, putative component of a type-II mitochondrial fatty acid synthase that produces intermediates for phospholipid remodeling
YPL068C	chr16		Hypothetical protein
*****************************
Module 11		nQtl=2	nGene=27
chr2:560000-580000
chr5:320000-340000
---
YAL059W	chr1	ECM1	Protein of unknown function, localized in the nucleoplasm and the nucleolus, genetically interacts with MTR2 in 60S ribosomal protein subunit export
YDR101C	chr4	ARX1	Shuttling pre-60S factor; involved in the biogenesis of ribosomal large subunit biogenesis; interacts directly with Alb1; responsible for Tif6 recycling defects in absence of Rei1; associated with the ribosomal export complex
YDR119W	chr4		Hypothetical protein
YDR110W	chr4	FOB1	Nucleolar protein required for DNA replication fork blocking and recombinational hotspot activities; binds to the replication fork barrier site in the rDNA region; related to retroviral integrases
YDR043C	chr4	NRG1	Transcriptional repressor that recruits the Cyc8p-Tup1p complex to promoters; mediates glucose repression and negatively regulates a variety of processes including filamentous growth and alkaline pH response
YER126C	chr5	NSA2	Constituent of 66S pre-ribosomal particles, involved in 60S ribosomal subunit biogenesis
YER049W	chr5		Hypothetical protein
YGL003C	chr7	CDH1	Cell-cycle regulated activator of the anaphase-promoting complex/cyclosome (APC/C), which directs ubiquitination of mitotic cyclins resulting in exit from mitosis; targets the APC/C to specific substrates including CDC20, ASE1 and CIN8
YGL029W	chr7	CGR1	Protein involved in nucleolar integrity and processing of the pre-rRNA for the 60S ribosome subunit; transcript is induced in response to cytotoxic stress but not genotoxic stress
YHL032C	chr8	GUT1	Glycerol kinase, converts glycerol to glycerol-3-phosphate; glucose repression of expression is mediated by Adr1p and Ino2p-Ino4p; derepression of expression on non-fermentable carbon sources is mediated by Opi1p and Rsf1p
YHR177W	chr8
YJL011C	chr10	RPC17	RNA polymerase III subunit C17; physically interacts with C31, C11, and TFIIIB70; may be involved in the recruitment of pol III by the preinitiation complex
YJL141C	chr10	YAK1	Serine-threonine protein kinase that is part of a glucose-sensing system involved in growth control in response to glucose availability; translocates from the cytoplasm to the nucleus and phosphorylates Pop2p in response to a glucose signal
YKL154W	chr11	SRP102	Signal recognition particle (SRP) receptor beta subunit; involved in SRP-dependent protein targeting; anchors Srp101p to the ER membrane
YKL009W	chr11	MRT4	Protein involved in mRNA turnover and ribosome assembly, localizes to the nucleolus
YML019W	chr13	OST6	Subunit of the oligosaccharyltransferase complex of the ER lumen, which catalyzes asparagine-linked glycosylation of newly synthesized proteins; similar to and partially functionally redundant with Ost3p
YNL217W	chr14		Hypothetical protein
YNL092W	chr14		Putative S-adenosylmethionine-dependent methyltransferase of the seven beta-strand family; YNL092W is not an essential gene
YNL208W	chr14		Hypothetical protein
YNL002C	chr14	RLP7	Nucleolar protein with similarity to large ribosomal subunit L7 proteins; constituent of 66S pre-ribosomal particles; plays an essential role in processing of precursors to the large ribosomal subunit RNAs
YNL280C	chr14	ERG24	C-14 sterol reductase, acts in ergosterol biosynthesis; mutants accumulate the abnormal sterol ignosterol (ergosta-8,14 dienol), and are viable under anaerobic growth conditions but inviable on rich medium under aerobic conditions
YOL055C	chr15	THI20	Hydroxymethylpyrimidine phosphate kinase, involved in the last steps in thiamine biosynthesis; member of a gene family with THI21 and THI22; functionally redundant with Thi21p
YOR264W	chr15	DSE3	Daughter cell-specific protein, may help establish daughter fate
YOL110W	chr15	SHR5	Subunit of a palmitoyltransferase, composed of Shr5p and Erf2p, that adds a palmitoyl lipid moiety to Ras2p through a thioester linkage; palmitoylation is required for Ras2p localization to the plasma membrane
YOR146W	chr15		Hypothetical protein; open reading frame overlaps 5' end of essential PNO1 gene required for pre-18S rRNA processing
YOR094W	chr15	ARF3	Glucose-repressible ADP-ribosylation factor, GTPase of the Ras superfamily involved in development of polarity
YPL237W	chr16	SUI3	Beta subunit of the translation initiation factor eIF2, involved in the identification of the start codon; proposed to be involved in mRNA binding
*****************************
Module 12		nQtl=3	nGene=22
chr10:140000-160000
chr16:600000-620000
chr2:680000-700000
---
YPL275W	chr
YAL014C	chr1	SYN8	Endosomal SNARE related to mammalian syntaxin 8
YBR161W	chr2	CSH1	Probable catalytic subunit of a mannosylinositol phosphorylceramide (MIPC) synthase, forms a complex with probable regulatory subunit Csg2p; function in sphingolipid biosynthesis is overlapping with that of Sur1p
YBR074W	chr2		Putative metalloprotease
YBR229C	chr2	ROT2	Glucosidase II catalytic subunit required for normal cell wall synthesis; mutations in rot2 suppress tor2 mutations, and are synthetically lethal with rot1 mutations
YBL085W	chr2	BOI1	Protein implicated in polar growth, functionally redundant with Boi2p; interacts with bud-emergence protein Bem1p; contains an SH3 (src homology 3) domain and a PH (pleckstrin homology) domain
YCL024W	chr3	KCC4	Protein kinase of the bud neck involved in the septin checkpoint, associates with septin proteins, negatively regulates Swe1p by phosphorylation, shows structural homology to bud neck kinases Gin4p and Hsl1p
YER001W	chr5	MNN1	Alpha-1,3-mannosyltransferase, integral membrane glycoprotein of the Golgi complex, required for addition of alpha1,3-mannose linkages to N-linked and O-linked oligosaccharides, one of five S. cerevisiae proteins of the MNN1 family
YGR089W	chr7	NNF2	Protein that exhibits physical and genetic interactions with Rpb8p, which is a subunit of RNA polymerases I, II, and III; computational analysis of large-scale protein-protein interaction data suggests a role in chromosome segregation
YGR133W	chr7	PEX4	Peroxisomal ubiquitin conjugating enzyme required for peroxisomal matrix protein import and peroxisome biogenesis
YHR036W	chr8	BRL1	Essential nuclear envelope integral membrane protein identified as a suppressor of a cold-sensitive mutant of CRM1, a karyopherin; homologous to and interacts with Brr6p, which is a nuclear envelope protein involved in nuclear export
YHR126C	chr8		Hypothetical protein
YIL130W	chr9		Proposed transcriptional activator, member of the Gal4p family of zinc cluster proteins
YJL163C	chr10		Hypothetical protein
YMR156C	chr13	TPP1	DNA 3'-phosphatase that functions in repair of endogenous damage of double-stranded DNA, activity is specific for removal of 3' phosphates at strand breaks; has similarity to the l-2-haloacid dehalogenase superfamily
YNL201C	chr14	PSY2	Putative subunit of an evolutionarily conserved protein phosphatase complex containing the catalytic subunit Pph3p and the regulatory subunit Psy4p; required for cisplatin and oxaliplatin resistance; localizes to nucleus
YOR149C	chr15	SMP3	Alpha 1,2-mannosyltransferase involved in glycosyl phosphatidyl inositol (GPI) biosynthesis; required for addition of the fourth, side branching mannose to the GPI core structure
YOR388C	chr15	FDH1	NAD(+)-dependent formate dehydrogenase, may protect cells from exogenous formate
YOL006C	chr15	TOP1	Topoisomerase I, nuclear enzyme that relieves torsional strain in DNA by cleaving and re-sealing the phosphodiester backbone; relaxes both positively and negatively supercoiled DNA; functions in replication, transcription, and recombination
YPR183W	chr16	DPM1	Dolichol phosphate mannose (Dol-P-Man) synthase of the ER membrane, catalyzes the formation of Dol-P-Man from Dol-P and GDP-Man; required for glycosyl phosphatidylinositol membrane anchoring, O mannosylation, and protein glycosylation
YPL015C	chr16	HST2	Cytoplasmic member of the silencing information regulator 2 (Sir2) family of NAD(+)-dependent protein deacetylases; modulates nucleolar (rDNA) and telomeric silencing; possesses NAD(+)-dependent histone deacetylase activity in vitro
YPL180W	chr16	TCO89	Subunit of TORC1 (Tor1p or Tor2p-Kog1p-Lst8p-Tco89p), a complex that regulates growth in response to nutrient availability; cooperates with Ssd1p in the maintenance of cellular integrity; deletion strains are hypersensitive to rapamycin
*****************************
Module 13		nQtl=2	nGene=13
chr14:500000-520000
chr5:420000-440000
---
YBR125C	chr2	PTC4	Cytoplasmic type 2C protein phosphatase; identified as a high-copy number suppressor of the synthetic lethality of a cnb1 mpk1 double deletion; overexpression decreases high-osmolarity induced Hog1p phosphorylation and kinase activity
YBR053C	chr2		Hypothetical protein
YIR007W	chr9		Putative protein of unknown function; green fluorescent protein (GFP)-fusion protein localizes to the cytoplasm; YIR007W is a non-essential gene
YJL209W	chr10	CBP1	Mitochondrial protein that interacts with the 5'-untranslated region of the COB mRNA and has a role in its stability and translation; found in a complex at the inner membrane along with Pet309p
YLR183C	chr12	TOS4	Transcription factor that binds to a number of promoter regions, particularly promoters of some genes involved in pheromone response and cell cycle; potential Cdc28p substrate; expression is induced in G1 by bound SBF
YLR118C	chr12		Acyl-protein thioesterase responsible for depalmitoylation of Gpa1p; the mutant has no gross defects in signaling through the mating pathway; green fluorescent protein (GFP)-fusion protein localizes to the cytoplasm and nucleus
YLL040C	chr12	VPS13	Protein of unknown function; heterooligomeric or homooligomeric complex; peripherally associated with membranes; homologous to human COH1; involved in sporulation, vacuolar protein sorting and protein-Golgi retention
YMR166C	chr13		Predicted transporter of the mitochondrial inner membrane; has similarity to human mitochondrial ATP-Mg/Pi carriers; YMR166C is not an essential gene
YML112W	chr13	CTK3	Gamma subunit of C-terminal domain kinase I (CTDK-I), which phosphorylates the C-terminal repeated domain of the RNA polymerase II large subunit (Rpo21p) to affect both transcription and pre-mRNA 3' end processing
YML080W	chr13	DUS1	Dihydrouridine synthase, member of a widespread family of conserved proteins including Smm1p, Dus3p, and Dus4p; modifies pre-tRNA(Phe) at U17
YOR347C	chr15	PYK2	Pyruvate kinase that appears to be modulated by phosphorylation; PYK2 transcription is repressed by glucose, and Pyk2p may be active under low glycolytic flux
YOR185C	chr15	GSP2	GTP binding protein (mammalian Ranp homolog) involved in the maintenance of nuclear organization, RNA processing and transport; interacts with Kap121p, Kap123p and Pdr6p (karyophilin betas); Gsp1p homolog that is not required for viability
YPR157W	chr16		Hypothetical protein
*****************************
Module 14		nQtl=2	nGene=9
chr2:380000-400000
chr5:320000-340000
---
YBR069C	chr2	TAT1	Amino acid transport protein for valine, leucine, isoleucine, and tyrosine, low-affinity tryptophan and histidine transporter; overexpression confers FK506 resistance
YDR043C	chr4	NRG1	Transcriptional repressor that recruits the Cyc8p-Tup1p complex to promoters; mediates glucose repression and negatively regulates a variety of processes including filamentous growth and alkaline pH response
YER161C	chr5	SPT2	Protein involved in negative regulation of transcription, exhibits regulated interactions with both histones and SWI-SNF components, has similarity to mammalian HMG1 proteins
YHL032C	chr8	GUT1	Glycerol kinase, converts glycerol to glycerol-3-phosphate; glucose repression of expression is mediated by Adr1p and Ino2p-Ino4p; derepression of expression on non-fermentable carbon sources is mediated by Opi1p and Rsf1p
YIL133C	chr9	RPL16A	N-terminally acetylated protein component of the large (60S) ribosomal subunit, binds to 5.8 S rRNA; has similarity to Rpl16Bp, E. coli L13 and rat L13a ribosomal proteins; transcriptionally regulated by Rap1p
YIL043C	chr9	CBR1	Microsomal cytochrome b reductase, not essential for viability; also detected in mitochondria
YML019W	chr13	OST6	Subunit of the oligosaccharyltransferase complex of the ER lumen, which catalyzes asparagine-linked glycosylation of newly synthesized proteins; similar to and partially functionally redundant with Ost3p
YNL255C	chr14	GIS2	Protein with seven cysteine-rich CCHC zinc-finger motifs, similar to human CNBP, proposed to be involved in the RAS/cAMP signaling pathway
YNL002C	chr14	RLP7	Nucleolar protein with similarity to large ribosomal subunit L7 proteins; constituent of 66S pre-ribosomal particles; plays an essential role in processing of precursors to the large ribosomal subunit RNAs
*****************************
Module 15		nQtl=3	nGene=35
chr12:600000-620000
chr13:160000-180000
chr2:560000-580000
---
YAR075W	chr1		Non-functional protein with homology IMP dehydrogenase; YAR073W/IMD1 and YAR075W comprise a continuous reading frame in some strains of S. cerevisiae.
YAR073W	chr1	IMD1	Nonfunctional protein with homology to IMP dehydrogenase; probable pseudogene, located close to the telomere; is not expressed at detectable levels; YAR073W and YAR075W comprise a continuous reading frame in some strains of S. cerevisiae
YAL035W	chr1	FUN12	GTPase, required for general translation initiation by promoting Met-tRNAiMet binding to ribosomes and ribosomal subunit joining; homolog of bacterial IF2
YBR170C	chr2	NPL4	Endoplasmic reticulum and nuclear membrane protein, forms a complex with Cdc48p and Ufd1p that recognizes ubiquitinated proteins in the endoplasmic reticulum and delivers them to the proteasome for degradation
YCR072C	chr3	RSA4	WD-repeat protein involved in ribosome biogenesis; required for maturation and efficient intra-nuclear transport or pre-60S ribosomal subunits, localizes to the nucleolus
YDR299W	chr4	BFR2	Essential protein possibly involved in secretion; multicopy suppressor of sensitivity to Brefeldin A
YDR287W	chr4		<u>in</U>ositol <u>m</U>onophosphatase
YDL060W	chr4	TSR1	Protein required for processing of 20S pre-rRNA in the cytoplasm, associates with pre-40S ribosomal particles
YGR129W	chr7	SYF2	Component of the spliceosome complex involved in pre-mRNA splicing; involved in regulation of cell cycle progression
YGR007W	chr7	MUQ1	Choline phosphate cytidylyltransferase, catalyzes the second step of phosphatidylethanolamine biosynthesis; involved in the maintenance of plasma membrane; similar to mammalian CTP: phosphocholine cytidylyl-transferases
YGR162W	chr7	TIF4631	Translation initiation factor eIF4G, subunit of the mRNA cap-binding protein complex (eIF4F) that also contains eIF4E (Cdc33p); associates with the poly(A)-binding protein Pab1p, also interacts with eIF4A (Tif1p); homologous to Tif4632p
YGR272C	chr7		Putative protein of unknown function; deletion mutant has defects in pre-rRNA processing; green fluorescent protein (GFP)-fusion protein localizes to the cytoplasm and nucleus
YGR266W	chr7		Protein of unknown function, predicted to contain a single transmembrane domain; localized to both the mitochondrial outer membrane and the plasma membrane
YHR069C	chr8	RRP4	Protein involved in rRNA processing; component of the exosome 3->5 exonuclease complex with Rrp41p, Rrp42p, Rrp43p and Dis3p
YHR169W	chr8	DBP8	Putative ATP-dependent RNA helicase of the DEAD-box family involved in biogenesis of the 40S ribosomal subunit
YHR197W	chr8	RIX1	Essential protein involved in the processing of the ITS2 region of the rRNA locus; required for the maturation and nuclear export of the 60S ribosomal subunit
YHR216W	chr8	IMD2	Inosine monophosphate dehydrogenase, catalyzes the first step of GMP biosynthesis, expression is induced by mycophenolic acid resulting in resistance to the drug, expression is repressed by nutrient limitation
YIL019W	chr9	FAF1	Protein required for pre-rRNA processing and 40S ribosomal subunit assembly
YJR143C	chr10	PMT4	Protein O-mannosyltransferase, transfers mannose residues from dolichyl phosphate-D-mannose to protein serine/threonine residues; appears to form homodimers in vivo and does not complex with other Pmt proteins; target for new antifungals
YKL143W	chr11	LTV1	Component of the GSE complex, which is required for proper sorting of amino acid permease Gap1p; required for growth at low temperature
YKL008C	chr11	LAC1	Ceramide synthase component, involved in synthesis of ceramide from C26(acyl)-coenzyme A and dihydrosphingosine or phytosphingosine, functionally equivalent to Lag1p
YLR347C	chr12	KAP95	Karyopherin beta, forms a dimeric complex with Srp1p (Kap60p) that mediates nuclear import of cargo proteins via a nuclear localization signal (NLS), interacts with nucleoporins to guide transport across the nuclear pore complex
YLR051C	chr12	FCF2	Essential nucleolar protein involved in the early steps of 35S rRNA processing; interacts with Faf1p; member of a transcriptionally co-regulated set of genes called the RRB regulon
YLR074C	chr12	BUD20	Protein involved in bud-site selection; diploid mutants display a random budding pattern instead of the wild-type bipolar pattern
YLR309C	chr12	IMH1	Protein involved in vesicular transport, mediates transport between an endosomal compartment and the Golgi, contains a Golgi-localization (GRIP) domain that interacts with activated Arl1p-GTP to localize Imh1p to the Golgi
YMR061W	chr13	RNA14	Cleavage and polyadenylation factor I (CF I) component involved in cleavage and polyadenylation of mRNA 3' ends; bridges interaction between Rna15p and Hrp1p in the CF I complex
YML029W	chr13	USA1	Protein that interacts in the two-hybrid system with the U1 snRNP-specific protein, Snp1p; may have a role in pre-mRNA splicing
YMR040W	chr13	YET2	Endoplasmic reticulum transmembrane protein, homolog of human BAP31 protein
YMR239C	chr13	RNT1	RNAase III; cleaves a stem-loop structure at the 3' end of U2 snRNA to ensure formation of the correct U2 3' end
YNR012W	chr14	URK1	Uridine/cytidine kinase, component of the pyrimidine ribonucleotide salvage pathway that converts uridine into UMP and cytidine into CMP; involved in the pyrimidine deoxyribonucleotide salvage pathway, converting deoxycytidine into dCMP
YNL110C	chr14	NOP15	Constituent of 66S pre-ribosomal particles, involved in 60S ribosomal subunit biogenesis; localizes to both nucleolus and cytoplasm
YOR001W	chr15	RRP6	Exonuclease component of the nuclear exosome; contributes to the quality-control system that retains and degrades aberrant mRNAs in the nucleus
YOR175C	chr15		Member of the MBOAT family of putative membrane-bound O-acyltransferases
YPL061W	chr16	ALD6	Cytosolic aldehyde dehydrogenase that is activated by Mg2+ and utilizes NADP+ as the preferred coenzyme; required for the conversion of acetaldehyde to acetate; constitutively expressed
YPL226W	chr16	NEW1	ATP binding cassette family member; Asn/Gln-rich rich region supports [NU+] prion formation, susceptibility to [PSI+] prion induction and aggregation of a fragment of the human Machado-Joseph Disease protein
*****************************
Module 16		nQtl=3	nGene=37
chr10:80000-100000
chr16:520000-540000
chr2:560000-580000
---
YPL275W	chr
YPL276W	chr
YAL014C	chr1	SYN8	Endosomal SNARE related to mammalian syntaxin 8
YBR082C	chr2	UBC4	Ubiquitin-conjugating enzyme that mediates degradation of short-lived and abnormal proteins; interacts with E3-CaM in ubiquitinating calmodulin; interacts with many SCF ubiquitin protein ligases; component of the cellular stress response
YCL036W	chr3	GFD2	Protein of unknown function, identified as a high-copy suppressor of a dbp5 mutation
YDR170C	chr4	SEC7	Guanine nucleotide exchange factor (GEF) for ADP ribosylation factors involved in proliferation of the Golgi, intra-Golgi transport and ER-to-Golgi transport; found in the cytoplasm and on Golgi-associated coated vesicles
YDR017C	chr4	KCS1	Inositol hexaphosphate kinase, phosphorylates inositol hexakisphosphate (InsP6) to diphosphoinositol polyphosphates, required for proper vacuole morphology and involved in salt stress response, contains two leucine heptad repeats
YDR476C	chr4		Hypothetical protein
YER001W	chr5	MNN1	Alpha-1,3-mannosyltransferase, integral membrane glycoprotein of the Golgi complex, required for addition of alpha1,3-mannose linkages to N-linked and O-linked oligosaccharides, one of five S. cerevisiae proteins of the MNN1 family
YER111C	chr5	SWI4	DNA binding component of the SBF complex (Swi4p-Swi6p), a transcriptional activator that in concert with MBF (Mbp1-Swi6p) regulates late G1-specific transcription of targets including cyclins and genes required for DNA synthesis and repair
YER048W-A	chr5	ISD11	Protein required for mitochondrial iron-sulfur cluster biosynthesis
YGR098C	chr7	ESP1	Separase with cysteine protease activity (related to caspases) that promotes sister chromatid separation by mediating dissociation of the cohesin Scc1p from chromatin; inhibited by Pds1p
YGR133W	chr7	PEX4	Peroxisomal ubiquitin conjugating enzyme required for peroxisomal matrix protein import and peroxisome biogenesis
YGR116W	chr7	SPT6	Essential protein that interacts with histones and is involved in nucleosome disassembly and reassembly during transcription elongation
YGR089W	chr7	NNF2	Protein that exhibits physical and genetic interactions with Rpb8p, which is a subunit of RNA polymerases I, II, and III; computational analysis of large-scale protein-protein interaction data suggests a role in chromosome segregation
YGL012W	chr7	ERG4	C-24(28) sterol reductase, catalyzes the final step in ergosterol biosynthesis; mutants are viable, but lack ergosterol
YHR023W	chr8	MYO1	Type II myosin heavy chain, required for wild-type cytokinesis and cell separation; localizes to the actomyosin ring; binds to myosin light chains Mlc1p and Mlc2p through its IQ1 and IQ2 motifs respectively
YJR140C	chr10	HIR3	Transcriptional corepressor involved in the cell cycle-regulated transcription of histone genes HTA1, HTB1, HHT1, and HHT2; involved in position-dependent gene silencing and nucleosome reassembly
YJL163C	chr10		Hypothetical protein
YJL025W	chr10	RRN7	Protein involved in the transcription of 35S rRNA genes by RNA polymerase I; component of the core factor (CF) complex also composed of Rrn11p, Rrn6p and TATA-binding protein
YKL173W	chr11	SNU114	GTPase component of U5 snRNP involved in mRNA splicing via spliceosome; binds directly to U5 snRNA; proposed to be involved in conformational changes of the spliceosome; similarity to ribosomal translocation factor EF-2
YKR052C	chr11	MRS4	Mitochondrial iron transporter of the mitochondrial carrier family (MCF), very similar to and functionally redundant with Mrs3p; functions under low-iron conditions; may transport other cations in addition to iron
YLR300W	chr12	EXG1	Major exo-1,3-beta-glucanase of the cell wall, involved in cell wall beta-glucan assembly; exists as three differentially glycosylated isoenzymes
YML059C	chr13	NTE1	Serine esterase that deacylates exogenous lysophospholipids, homolog of human neuropathy target esterase (NTE); mammalian NTE1 deacylates phosphatidylcholine to glycerophosphocholine
YNL201C	chr14	PSY2	Putative subunit of an evolutionarily conserved protein phosphatase complex containing the catalytic subunit Pph3p and the regulatory subunit Psy4p; required for cisplatin and oxaliplatin resistance; localizes to nucleus
YNL068C	chr14	FKH2	Transcription factor of the forkhead family that regulates the cell cycle and pseudohyphal growth; also involved in chromatin silencing at HML and HMR; potential Cdc28p substrate
YOR388C	chr15	FDH1	NAD(+)-dependent formate dehydrogenase, may protect cells from exogenous formate
YOL006C	chr15	TOP1	Topoisomerase I, nuclear enzyme that relieves torsional strain in DNA by cleaving and re-sealing the phosphodiester backbone; relaxes both positively and negatively supercoiled DNA; functions in replication, transcription, and recombination
YPL024W	chr16	RMI1	Involved in response to DNA damage; null mutants have increased rates of recombination and delayed S phase; interacts physically and genetically with Sgs1p (RecQ family member) and Top3p (topoisomerase III)
YPL045W	chr16	VPS16	Subunit of the homotypic vacuole fusion and vacuole protein sorting (HOPS) complex; part of the Class C Vps complex essential for membrane docking and fusion at both the Golgi-to-endosome and endosome-to-vacuole stages of protein transport
YPR105C	chr16	COG4	Essential component of the conserved oligomeric Golgi complex (Cog1p through Cog8p), a cytosolic tethering complex that functions in protein trafficking to mediate fusion of transport vesicles to Golgi compartments
YPL015C	chr16	HST2	Cytoplasmic member of the silencing information regulator 2 (Sir2) family of NAD(+)-dependent protein deacetylases; modulates nucleolar (rDNA) and telomeric silencing; possesses NAD(+)-dependent histone deacetylase activity in vitro
YPL137C	chr16	GIP3	Glc7-interacting protein whose overexpression relocalizes Glc7p from the nucleus and prevents chromosome segregation
YPL082C	chr16	MOT1	Essential abundant protein involved in regulation of transcription, removes Spt15p (TBP) from DNA via its C-terminal ATPase activity, forms a complex with TBP that binds TATA DNA with high affinity but with altered specificity
YPL016W	chr16	SWI1	Subunit of the SWI/SNF chromatin remodeling complex, which regulates transcription by remodeling chromosomes; required for transcription of many genes, including ADH1, ADH2, GAL1, HO, INO1 and SUC2
YPR183W	chr16	DPM1	Dolichol phosphate mannose (Dol-P-Man) synthase of the ER membrane, catalyzes the formation of Dol-P-Man from Dol-P and GDP-Man; required for glycosyl phosphatidylinositol membrane anchoring, O mannosylation, and protein glycosylation
YPR154W	chr16	PIN3	Protein that induces appearance of [PIN+] prion when overproduced
*****************************
Module 17		nQtl=3	nGene=51
chr15:180000-200000
chr3:60000-80000
chr4:100000-120000
---
YBL103C	chr2	RTG3	Basic helix-loop-helix-leucine zipper (bHLH/Zip) transcription factor that forms a complex with another bHLH/Zip protein, Rtg1p, to activate the retrograde (RTG) and TOR pathways
YBR248C	chr2	HIS7	Imidazole glycerol phosphate synthase (glutamine amidotransferase:cyclase), catalyzes the fifth and sixth steps of histidine biosynthesis and also produces 5-aminoimidazole-4-carboxamide ribotide (AICAR), a purine precursor
YBR249C	chr2	ARO4	3-deoxy-D-arabino-heptulosonate-7-phosphate (DAHP) synthase, catalyzes the first step in aromatic amino acid biosynthesis and is feedback-inhibited by tyrosine or high concentrations of phenylalanine or tryptophan
YBR104W	chr2	YMC2	Putative mitochondrial inner membrane transporter, member of the mitochondrial carrier (MCF) family
YCL066W	chr3	HMLALPHA1	Silenced copy of ALPHA1 at HML, encoding a transcriptional coactivator involved in the regulation of mating-type alpha-specific gene expression
YCL065W	chr3		Hypothetical protein
YCL030C	chr3	HIS4	Multifunctional enzyme containing phosphoribosyl-ATP pyrophosphatase, phosphoribosyl-AMP cyclohydrolase, and histidinol dehydrogenase activities; catalyzes the second, third, ninth and tenth steps in histidine biosynthesis
YCR065W	chr3	HCM1	Forkhead transcription factor that drives S-phase specific expression of genes involved in chromosome segregation, spindle dynamics, and budding; suppressor of calmodulin mutants with specific SPB assembly defects; telomere maintenance role
YCR039C	chr3	MATALPHA2	Homeobox-domain protein that, with Mcm1p, represses a-specific genes in haploids; acts with A1p to repress transcription of haploid-specific genes in diploids; one of two genes encoded by the MATalpha mating type cassette
YCR096C	chr3	HMRA2	Silenced copy of a2 at HMR; similarity to Alpha2p; required along with a1p for inhibiting expression of the HO endonuclease in a/alpha HO/HO diploid cells with an active mating-type interconversion system
YDR162C	chr4	NBP2	Protein involved in the HOG (high osmolarity glycerol) pathway, negatively regulates Hog1p by recruitment of phosphatase Ptc1p the Pbs2p-Hog1p complex, found in the nucleus and cytoplasm, contains an SH3 domain that binds Pbs2p
YDR354W	chr4	TRP4	Anthranilate phosphoribosyl transferase of the tryptophan biosynthetic pathway, catalyzes the phosphoribosylation of anthranilate, subject to the general control system of amino acid biosynthesis
YDL170W	chr4	UGA3	Transcriptional activator necessary for gamma-aminobutyrate (GABA)-dependent induction of GABA genes (such as UGA1, UGA2, UGA4); zinc-finger transcription factor of the Zn(2)-Cys(6) binuclear cluster domain type; localized to the nucleus
YER055C	chr5	HIS1	ATP phosphoribosyltransferase, a hexameric enzyme, catalyzes the first step in histidine biosynthesis; mutations cause histidine auxotrophy and sensitivity to Cu, Co, and Ni salts; transcription is regulated by general amino acid control
YER052C	chr5	HOM3	Aspartate kinase (L-aspartate 4-P-transferase); cytoplasmic enzyme that catalyzes the first step in the common pathway for methionine and threonine biosynthesis; expression regulated by Gcn4p and the general control of amino acid synthesis
YER073W	chr5	ALD5	Mitochondrial aldehyde dehydrogenase, involved in regulation or biosynthesis of electron transport chain components and acetate formation; activated by K+; utilizes NADP+ as the preferred coenzyme; constitutively expressed
YER070W	chr5	RNR1	Ribonucleotide-diphosphate reductase (RNR), large subunit; the RNR complex catalyzes the rate-limiting step in dNTP synthesis and is regulated by DNA replication and DNA damage checkpoint pathways via localization of the small subunits
YEL071W	chr5	DLD3	D-lactate dehydrogenase, part of the retrograde regulon which consists of genes whose expression is stimulated by damage to mitochondria and reduced in cells grown with glutamate as the sole nitrogen source, located in the cytoplasm
YER090W	chr5	TRP2	Anthranilate synthase, catalyzes the initial step of tryptophan biosynthesis, forms multifunctional hetero-oligomeric anthranilate synthase:indole-3-glycerol phosphate synthase enzyme complex with Trp3p
YFL027C	chr6	GYP8	GTPase-activating protein for yeast Rab family members; Ypt1p is the preferred in vitro substrate but also acts on Sec4p, Ypt31p and Ypt32p; involved in the regulation of ER to Golgi vesicle transport
YFR055W	chr6		Putative cystathionine beta-lyase; involved in copper ion homeostasis and sulfur metabolism; null mutant displays increased levels of spontaneous Rad52 foci
YFL025C	chr6	BST1	GPI inositol deacylase of the ER that negatively regulates COPII vesicle formation, prevents production of vesicles with defective subunits, required for proper discrimination between resident ER proteins and Golgi-bound cargo molecules
YGL162W	chr7	SUT1	Transcription factor of the Zn[II]2Cys6 family involved in sterol uptake; involved in induction of hypoxic gene expression
YGL215W	chr7	CLG1	Cyclin-like protein that interacts with Pho85p; has sequence similarity to G1 cyclins PCL1 and PCL2
YGR204W	chr7	ADE3	Cytoplasmic trifunctional enzyme C1-tetrahydrofolate synthase, involved in single carbon metabolism and required for biosynthesis of purines, thymidylate, methionine, and histidine
YGL148W	chr7	ARO2	Bifunctional chorismate synthase and flavin reductase, catalyzes the conversion of 5-enolpyruvylshikimate 3-phosphate (EPSP) to form chorismate, which is a precursor to aromatic amino acids
YGR226C	chr7		Dubious open reading frame, unlikely to encode a protein; not conserved in closely related Saccharomyces species; overlaps significantly with a verified ORF, AMA1/YGR225W
YHR122W	chr8		Putative protein of unknown function; green fluorescent protein (GFP)-fusion protein localizes to the cytoplasm; may be involved in transcription; YHR122W is an essential gene
YHR063C	chr8	PAN5	2-dehydropantoate 2-reductase, part of the pantothenic acid pathway, structurally homologous to E. coli panE
YJL181W	chr10		Hypothetical protein
YJR016C	chr10	ILV3	Dihydroxyacid dehydratase, catalyzes third step in the common pathway leading to biosynthesis of branched-chain amino acids
YJL087C	chr10	TRL1	tRNA ligase, required for tRNA splicing; composed of three essential domains containing the phosphodiesterase, polynucleotide kinase, and ligase activities required for ligation; localized at the inner membrane of the nuclear envelope
YKL211C	chr11	TRP3	Bifunctional enzyme exhibiting both indole-3-glycerol-phosphate synthase and anthranilate synthase activities, forms multifunctional hetero-oligomeric anthranilate synthase:indole-3-glycerol phosphate synthase enzyme complex with Trp2p
YKL209C	chr11	STE6	ATP-binding cassette (ABC) transporter required for the export of a-factor, catalyzes ATP hydrolysis coupled to a-factor transport, contains 12 transmembrane domains and two ATP binding domains, expressed only in MATa cells
YKL106W	chr11	AAT1	Mitochondrial aspartate aminotransferase, catalyzes the conversion of oxaloacetate to aspartate in aspartate and asparagine biosynthesis
YKR071C	chr11	DRE2	Protein of unknown function; mutation displays synthetic lethal interaction with the pol3-13 allele of CDC2
YLR354C	chr12	TAL1	Transaldolase, enzyme in the non-oxidative pentose phosphate pathway; converts sedoheptulose 7-phosphate and glyceraldehyde 3-phosphate to erythrose 4-phosphate and fructose 6-phosphate
YLR218C	chr12		Putative protein of unknown function; green fluorescent protein (GFP)-fusion protein localizes to the cytoplasm; YLR218C is not essential; mutants exhibit glycogen storage defects and growth defects on a non-fermentable carbon source
YML116W	chr13	ATR1	Multidrug efflux pump of the major facilitator superfamily, required for resistance to aminotriazole and 4-nitroquinoline-N-oxide
YMR108W	chr13	ILV2	Acetolactate synthase, catalyses the first common step in isoleucine and valine biosynthesis and is the target of several classes of inhibitors, localizes to the mitochondria; expression of the gene is under general amino acid control
YNR027W	chr14	BUD17	Protein involved in bud-site selection; diploid mutants display a random budding pattern instead of the wild-type bipolar pattern
YNL311C	chr14		Putative F-box protein; analysis of integrated high-throughput datasets predicts an involvement in ubiquitin-dependent protein catabolism
YOR227W	chr15		Hypothetical protein
YOR271C	chr15		Hypothetical protein
YOR262W	chr15		Protein required for cell viability
YOR184W	chr15	SER1	3-phosphoserine aminotransferase, catalyzes the formation of phosphoserine from 3-phosphohydroxypyruvate, required for serine and glycine biosynthesis; regulated by the general control of amino acid biosynthesis mediated by Gcn4p
YPL160W	chr16	CDC60	Cytosolic leucyl tRNA synthetase, ligates leucine to the appropriate tRNA
YPR145W	chr16	ASN1	Asparagine synthetase, isozyme of Asn2p; catalyzes the synthesis of L-asparagine from L-aspartate in the asparagine biosynthetic pathway
YPR086W	chr16	SUA7	Transcription factor TFIIB, a general transcription factor required for transcription initiation and start site selection by RNA polymerase II
YPR048W	chr16	TAH18	Protein with a potential role in DNA replication; displays synthetic lethal genetic interaction with the pol3-13 allele of POL3, which encodes DNA polymerase delta
YPL127C	chr16	HHO1	Histone H1, a linker histone required for nucleosome packaging at restricted sites; suppresses DNA repair involving homologous recombination; not required for telomeric silencing, basal transcriptional repression, or efficient sporulation
*****************************
Module 18		nQtl=3	nGene=7
chr10:680000-700000
chr14:0-20000
chr6:20000-40000
---
YFL054C	chr6		Putative channel-like protein; similar to Fps1p; mediates passive diffusion of glycerol in the presence of ethanol
YFL059W	chr6	SNZ3	Member of a stationary phase-induced gene family; transcription of SNZ2 is induced prior to diauxic shift, and also in the absence of thiamin in a Thi2p-dependent manner; forms a coregulated gene pair with SNO3
YFL061W	chr6		Protein whose expression is induced by DNA damage
YFL060C	chr6	SNO3	Protein of unknown function, nearly identical to Sno2p; expression is induced before the diauxic shift and also in the absence of thiamin
YNL335W	chr14		Hypothetical protein
YNL333W	chr14	SNZ2	Member of a stationary phase-induced gene family; transcription of SNZ2 is induced prior to diauxic shift, and also in the absence of thiamin in a Thi2p-dependent manner; forms a coregulated gene pair with SNO2; interacts with Thi11p
YNL334C	chr14	SNO2	Protein of unknown function, nearly identical to Sno3p; expression is induced before the diauxic shift and also in the absence of thiamin
*****************************
Module 19		nQtl=2	nGene=7
chr1:0-20000
chr7:400000-420000
---
YDR492W	chr4	IZH1	Membrane protein involved in zinc metabolism, member of the four-protein IZH family; transcription is regulated directly by Zap1p, expression induced by zinc deficiency and fatty acids; deletion increases sensitivity to elevated zinc
YGR286C	chr7	BIO2	Biotin synthase, catalyzes the conversion of dethiobiotin to biotin, which is the last step of the biotin biosynthesis pathway; complements E. coli bioB mutant
YGL055W	chr7	OLE1	Fatty acid desaturase, required for monounsaturated fatty acid synthesis and for normal distribution of mitochondria
YIR033W	chr9	MGA2	ER membrane protein involved in regulation of OLE1 transcription, acts with homolog Spt23p; inactive ER form dimerizes and one subunit is then activated by ubiquitin/proteasome-dependent processing followed by nuclear targeting
YJL196C	chr10	ELO1	Elongase I, medium-chain acyl elongase, catalyzes carboxy-terminal elongation of unsaturated C12-C16 fatty acyl-CoAs to C16-C18 fatty acids
YOL101C	chr15	IZH4	Membrane protein involved in zinc metabolism, member of the four-protein IZH family, expression induced by fatty acids and altered zinc levels; deletion reduces sensitivity to excess zinc; possible role in sterol metabolism
YPR134W	chr16	MSS18	Nuclear encoded protein needed for efficient splicing of mitochondrial COX1 aI5beta intron; mss18 mutations block cleavage of 5' exon - intron junction; phenotype of intronless strain suggests additional functions
*****************************
Module 20		nQtl=3	nGene=22
chr10:380000-400000
chr2:520000-540000
chr7:420000-440000
---
YBL028C	chr2		Hypothetical protein
YDL209C	chr4	CWC2	Protein involved in pre-mRNA splicing, component of a complex containing Cef1p; interacts with Prp19p; contains an RNA recognition motif; has similarity to S. pombe Cwf2p
YDL166C	chr4	FAP7	Essential NTPase required for small ribosome subunit synthesis, mediates processing of the 20S pre-rRNA at site D in the cytoplasm but associates only transiently with 43S preribosomes via Rps14p, may be the endonuclease for site D
YDL229W	chr4	SSB1	Cytoplasmic ATPase that is a ribosome-associated molecular chaperone, functions with J-protein partner Zuo1p; may be involved in folding of newly-made polypeptide chains; member of the HSP70 family; interacts with phosphatase subunit Reg1p
YFL016C	chr6	MDJ1	Protein involved in folding of mitochondrially synthesized proteins in the mitochondrial matrix; localizes to the mitochondrial inner membrane; member of the DnaJ family of molecular chaperones
YGL063W	chr7	PUS2	Putative pseudouridine synthase
YGL082W	chr7		Hypothetical protein
YGL035C	chr7	MIG1	Transcription factor involved in glucose repression; C2H2 zinc finger protein similar to mammalian Egr and Wilms tumor proteins
YGR040W	chr7	KSS1	Mitogen-activated protein kinase (MAPK) involved in signal transduction pathways that control filamentous growth and pheromone response
YGR032W	chr7	GSC2	Catalytic subunit of 1,3-beta-glucan synthase, involved in formation of the inner layer of the spore wall; activity positively regulated by Rho1p and negatively by Smk1p; has similarity to an alternate catalytic subunit, Fks1p (Gsc1p)
YGL075C	chr7	MPS2	Essential membrane protein localized at the nuclear envelope and spindle pole body (SPB), required for insertion of the newly duplicated SPB into the nuclear envelope; potentially phosphorylated by Cdc28p
YJL058C	chr10	BIT61	Subunit of TORC2 (Tor2p-Lst8p-Avo1-Avo2-Tsc11p-Bit61p-Slm1p-Slm2p), a membrane-associated complex that regulates cell cycle-dependent actin cytoskeletal dynamics during polarized growth and cell wall integrity
YJL196C	chr10	ELO1	Elongase I, medium-chain acyl elongase, catalyzes carboxy-terminal elongation of unsaturated C12-C16 fatty acyl-CoAs to C16-C18 fatty acids
YJL025W	chr10	RRN7	Protein involved in the transcription of 35S rRNA genes by RNA polymerase I; component of the core factor (CF) complex also composed of Rrn11p, Rrn6p and TATA-binding protein
YJL002C	chr10	OST1	Alpha subunit of the oligosaccharyltransferase complex of the ER lumen, which catalyzes asparagine-linked glycosylation of newly synthesized proteins
YJL006C	chr10	CTK2	Beta subunit of C-terminal domain kinase I (CTDK-I), which phosphorylates the C-terminal repeated domain of the RNA polymerase II large subunit (Rpo21p) to affect both transcription and pre-mRNA 3' end processing; has similarity to cyclins
YJL038C	chr10		Putative protein of unknown function; expression induced during sporulation and repressed during vegetative growth by Sum1p and Hst1p; similar to adjacent open reading frame, YJL037W
YLR121C	chr12	YPS3	Aspartic protease, attached to the plasma membrane via a glycosylphosphatidylinositol (GPI) anchor
YMR269W	chr13		Protein of unknown function; green fluorescent protein (GFP)-fusion protein localizes to the nucleolus; identified in proteomic screens of ribosomal complexes; YMR269W is not an essential gene
YOL002C	chr15	IZH2	Membrane protein involved in zinc metabolism, member of the four-protein IZH family, direct target of the Zap1p transcription factor, expression induced by zinc deficiency and fatty acids, deletion increases sensitivity to elevated zinc
YOR287C	chr15		Protein required for cell viability
YOR344C	chr15	TYE7	Serine-rich protein that contains a basic-helix-loop-helix (bHLH) DNA binding motif; binds E-boxes of glycolytic genes and contributes to their activation; may function as a transcriptional activator in Ty1-mediated gene expression
*****************************
Module 21		nQtl=3	nGene=72
chr14:440000-460000
chr15:540000-560000
chr3:80000-100000
---
YAL007C	chr1	ERP2	Protein that forms a heterotrimeric complex with Erp1p, Emp24p, and Erv25p; member, along with Emp24p and Erv25p, of the p24 family involved in ER to Golgi transport and localized to COPII-coated vesicles
YBR153W	chr2	RIB7	Diaminohydroxyphoshoribosylaminopyrimidine deaminase; catalyzes the second step of the riboflavin biosynthesis pathway
YBL104C	chr2		Hypothetical protein
YBR186W	chr2	PCH2	Nucleolar component of the pachytene checkpoint, which prevents chromosome segregation when recombination and chromosome synapsis are defective; also represses meiotic interhomolog recombination in the rDNA
YCR065W	chr3	HCM1	Forkhead transcription factor that drives S-phase specific expression of genes involved in chromosome segregation, spindle dynamics, and budding; suppressor of calmodulin mutants with specific SPB assembly defects; telomere maintenance role
YCL001W	chr3	RER1	Protein involved in retention of membrane proteins, including Sec12p, in the ER; localized to Golgi; functions as a retrieval receptor in returning membrane proteins to the ER
YCR049C	chr3		Hypothetical protein
YCL052C	chr3	PBN1	Essential component of glycosylphosphatidylinositol-mannosyltransferase I, required for the autocatalytic post-translational processing of the protease B precursor Prb1p, localizes to ER in lumenal orientation; homolog of mammalian PIG-X
YCR012W	chr3	PGK1	3-phosphoglycerate kinase, catalyzes transfer of high-energy phosphoryl groups from the acyl phosphate of 1,3-bisphosphoglycerate to ADP to produce ATP; key enzyme in glycolysis and gluconeogenesis
YCR004C	chr3	YCP4	Protein of unknown function, has sequence and structural similarity to flavodoxins; green fluorescent protein (GFP)-fusion protein localizes to the cytoplasm in a punctate pattern
YCR013C	chr3		Dubious open reading frame unlikely to encode a protein, based on available experimental and comparative sequence data; extensively overlaps essential PGK1 gene encoding 3-phosphoglycerate kinase
YDR208W	chr4	MSS4	Phosphatidylinositol-4-phosphate 5-kinase, involved in actin cytoskeleton organization and cell morphogenesis; multicopy suppressor of stt4 mutation
YDL042C	chr4	SIR2	Conserved NAD+ dependent histone deacetylase of the Sirtuin family involved in regulation of lifespan; plays roles in silencing at HML, HMR, telomeres, and the rDNA locus; negatively regulates initiation of DNA replication
YDR302W	chr4	GPI11	ER membrane protein involved in a late step of glycosylphosphatidylinositol (GPI) anchor assembly; involved in the addition of phosphoethanolamine to the multiply mannosylated GPI intermediate; human PIG-Fp is a functional homolog
YDR129C	chr4	SAC6	Fimbrin, actin-bundling protein; cooperates with Scp1p (calponin/transgelin) in the organization and maintenance of the actin cytoskeleton
YDR306C	chr4		Hypothetical protein
YDR238C	chr4	SEC26	Essential beta-coat protein of the COPI coatomer, involved in ER-to-Golgi protein trafficking and maintenance of normal ER morphology; shares 43% sequence identity with mammalian beta-coat protein (beta-COP)
YDL198C	chr4	GGC1	Mitochondrial GTP/GDP transporter, essential for mitochondrial genome maintenance; has a role in mitochondrial iron transport; member of the mitochondrial carrier family; (putative) mitochondrial carrier protein
YER120W	chr5	SCS2	Integral ER membrane protein that regulates phospholipid metabolism via an interaction with the FFAT motif of Opi1p, also involved in telomeric silencing, disruption causes inositol auxotrophy above 34 degrees C, VAP homolog
YER003C	chr5	PMI40	Mannose-6-phosphate isomerase, catalyzes the interconversion of fructose-6-P and mannose-6-P; required for early steps in protein mannosylation
YER031C	chr5	YPT31	GTPase of the Ypt/Rab family, very similar to Ypt32p; involved in the exocytic pathway; mediates intra-Golgi traffic or the budding of post-Golgi vesicles from the trans-Golgi
YFR005C	chr6	SAD1	Conserved zinc-finger domain protein involved in pre-mRNA splicing, required for assembly of U4 snRNA into the U4/U6 particle
YFR006W	chr6		Putative X-Pro aminopeptidase; green fluorescent protein (GFP)-fusion protein localizes to the cytoplasm; YFR006W is not an essential gene
YGL215W	chr7	CLG1	Cyclin-like protein that interacts with Pho85p; has sequence similarity to G1 cyclins PCL1 and PCL2
YGL002W	chr7	ERP6	Protein with similarity to Emp24p and Erv25p, member of the p24 family involved in ER to Golgi transport
YGL125W	chr7	MET13	Isozyme of methylenetetrahydrofolate reductase, catalyzes the reduction of 5,10-methylenetetrahydrofolate to 5-methyltetrahydrofolate in the methionine biosynthesis pathway
YGL137W	chr7	SEC27	Essential beta'-coat protein of the COPI coatomer, involved in ER-to-Golgi and Golgi-to-ER transport; contains WD40 domains that mediate cargo selective interactions; 45% sequence identity to mammalian beta'-COP
YGR183C	chr7	QCR9	Subunit 9 of the ubiquinol cytochrome-c reductase complex, which is a component of the mitochondrial inner membrane electron transport chain; required for electron transfer at the ubiquinol oxidase site of the complex
YHR133C	chr8	NSG1	Protein involved in regulation of sterol biosynthesis; specifically stabilizes Hmg2p, one of two HMG-CoA isoenzymes that catalyze the rate-limiting step in sterol biosynthesis; homolog of mammalian INSIG proteins
YHR113W	chr8		Cytoplasmic aspartyl aminopeptidase; cleaves unblocked N-terminal acidic amino acid residues from peptide substrates; forms a 12 subunit homo-oligomeric complex; inhibited by EDTA and 1,10-phenanthroline; M18 metalloprotease family member
YHR117W	chr8	TOM71	Mitochondrial outer membrane protein with similarity to Tom70p; probable minor component of the TOM (translocase of outer membrane) complex responsible for recognition and import of mitochondrially directed proteins
YHR098C	chr8	SFB3	Member of the Sec24p family; forms a complex, with Sec23p, that is involved in sorting of Pma1p into COPII vesicles; peripheral ER membrane protein; potential Cdc28p substrate
YHR017W	chr8	YSC83	Non-essential mitochondrial protein of unknown function; mRNA induced during meiosis, peaking between mid to late prophase of meiosis I; similar to S. douglasii YSD83
YHR123W	chr8	EPT1	sn-1,2-diacylglycerol ethanolamine- and cholinephosphotranferase; not essential for viability
YJR080C	chr10		The authentic, non-tagged protein was localized to the mitochondria
YJL212C	chr10	OPT1	Plasma membrane transporter that transports tetra- and pentapeptides and glutathione; member of the OPT family
YJR040W	chr10	GEF1	Chloride channel localized to late- or post-Golgi vesicles, involved in iron metabolism; highly homologous to voltage-gated chloride channels in vertebrates
YJR130C	chr10	STR2	Cystathionine gamma-synthase, converts cysteine into cystathionine
YJR137C	chr10	ECM17	Sulfite reductase beta subunit, involved in amino acid biosynthesis, transcription repressed by methionine
YJR118C	chr10	ILM1	Protein of unknown function; may be involved in mitochondrial DNA maintenance; required for slowed DNA synthesis-induced filamentous growth
YKR021W	chr11		Putative protein of unknown function; green fluorescent protein (GFP)-fusion protein localizes to the cytoplasm
YKL117W	chr11	SBA1	Co-chaperone that binds to and regulates Hsp90 family chaperones; important for pp60v-src activity in yeast; homologous to the mammalian p23 proteins
YKR069W	chr11	MET1	S-adenosyl-L-methionine uroporphyrinogen III transmethylase, involved in sulfate assimilation, methionine metabolism, and siroheme biosynthesis
YKL152C	chr11	GPM1	Tetrameric phosphoglycerate mutase, mediates the conversion of 3-phosphoglycerate to 2-phosphoglycerate during glycolysis and the reverse reaction during gluconeogenesis
YKL001C	chr11	MET14	Adenylylsulfate kinase, required for sulfate assimilation and involved in methionine metabolism
YKR016W	chr11		The authentic, non-tagged protein was localized to the mitochondria
YKL106W	chr11	AAT1	Mitochondrial aspartate aminotransferase, catalyzes the conversion of oxaloacetate to aspartate in aspartate and asparagine biosynthesis
YLR257W	chr12		Hypothetical protein
YLR208W	chr12	SEC13	Component of both the Nup84 nuclear pore sub-complex and of the COPII complex (Sar1p, Sec13p, Sec16p, Sec23p, Sec24p, Sec31p, Sfb2p, and Sfb3p) which is important for the formation of ER to Golgi transport vesicles
YLL027W	chr12	ISA1	Mitochondrial matrix protein involved in biogenesis of the iron-sulfur (Fe/S) cluster of Fe/S proteins, isa1 deletion causes loss of mitochondrial DNA and respiratory deficiency; depletion reduces growth on nonfermentable carbon sources
YLR209C	chr12	PNP1	Purine nucleoside phosphorylase, specifically metabolizes inosine and guanosine nucleosides
YLR092W	chr12	SUL2	High affinity sulfate permease; sulfate uptake is mediated by specific sulfate transporters Sul1p and Sul2p, which control the concentration of endogenous activated sulfate intermediates
YLR090W	chr12	XDJ1	Putative chaperone, homolog of E. coli DnaJ, closely related to Ydj1p
YLR104W	chr12		Hypothetical protein
YMR094W	chr13	CTF13	Subunit of the CBF3 complex, which binds to the CDE III element of centromeres, bending the DNA upon binding, and may be involved in sister chromatid cohesion during mitosis
YMR002W	chr13		Putative protein of unknown function; green fluorescent protein (GFP)-fusion protein localizes to the nucleus and cytoplasm; YMR002W is not an essential gene
YMR145C	chr13	NDE1	Mitochondrial external NADH dehydrogenase, catalyzes the oxidation of cytosolic NADH; Nde1p and Nde2p are involved in providing the cytosolic NADH to the mitochondrial respiratory chain
YML120C	chr13	NDI1	NADH:ubiquinone oxidoreductase, transfers electrons from NADH to ubiquinone in the respiratory chain but does not pump protons, in contrast to the higher eukaryotic multisubunit respiratory complex I; homolog of human AMID
YMR003W	chr13		Protein of unknown function; green fluorescent protein (GFP)-fusion protein localizes to the mitochondria; YMR003W is not an essential gene
YML028W	chr13	TSA1	Ubiquitous housekeeping thioredoxin peroxidase, reduces reactive oxygen, nitrogen and sulfur species using thioredoxin as hydrogen donor; mediates redox regulation of the nuclear localization of Yap1p; deletion results in mutator phenotype
YMR282C	chr13	AEP2	Mitochondrial protein, likely involved in translation of the mitochondrial OLI1 mRNA; exhibits genetic interaction with the OLI1 mRNA 5'-untranslated leader
YMR021C	chr13	MAC1	Copper-sensing transcription factor involved in regulation of genes required for high affinity copper transport
YNL100W	chr14		Putative protein of unknown function; green fluorescent protein (GFP)-fusion protein localizes to mitochondria; YNL100W is not an essential gene
YNL052W	chr14	COX5A	Subunit Va of cytochrome c oxidase, which is the terminal member of the mitochondrial inner membrane electron transport chain; predominantly expressed during aerobic growth while its isoform Vb (Cox5Bp) is expressed during anaerobic growth
YOR239W	chr15	ABP140	Nonessential protein that binds actin filaments and localizes to actin patches and cables, has similarity to S-adenosylmethionine (AdoMet)-dependent methyltransferases
YOL042W	chr15	NGL1	Putative endonuclease, has a domain similar to a magnesium-dependent endonuclease motif in mRNA deadenylase Ccr4p
YOR103C	chr15	OST2	Epsilon subunit of the oligosaccharyltransferase complex of the ER lumen, which catalyzes asparagine-linked glycosylation of newly synthesized proteins
YOR074C	chr15	CDC21	Thymidylate synthase, required for de novo biosynthesis of pyrimidine deoxyribonucleotides; expression is induced at G1/S
YPR083W	chr16	MDM36	Protein required for normal mitochondrial morphology and inheritance
YPR048W	chr16	TAH18	Protein with a potential role in DNA replication; displays synthetic lethal genetic interaction with the pol3-13 allele of POL3, which encodes DNA polymerase delta
YPL022W	chr16	RAD1	Single-stranded DNA endonuclease (with Rad10p), cleaves single-stranded DNA during nucleotide excision repair and double-strand break repair; subunit of Nucleotide Excision Repair Factor 1 (NEF1); homolog of human XPF protein
YPR167C	chr16	MET16	3'-phosphoadenylsulfate reductase, reduces 3'-phosphoadenylyl sulfate to adenosine-3',5'-bisphosphate and free sulfite using reduced thioredoxin as cosubstrate, involved in sulfate assimilation and methionine metabolism
*****************************
Module 22		nQtl=3	nGene=42
chr12:460000-480000
chr15:180000-200000
chr2:680000-700000
---
YBR235W	chr2		Putative ion transporter, similar to mammalian electroneutral Na(+)-(K+)-C1- cotransporter family; YBR235W is not an essential gene
YBR214W	chr2	SDS24	One of two S. cerevisiae homologs (Sds23p and Sds24p) of the Schizosaccharomyces pombe Sds23 protein, which genetic studies have implicated in APC/cyclosome regulation; may play an indirect role in fluid-phase endocytosis
YBR281C	chr2		Putative protein of unknown function; green fluorescent protein (GFP)-fusion protein localizes to the cytoplasm and nucleus; YBR281C is not an essential gene
YCL040W	chr3	GLK1	Glucokinase, catalyzes the phosphorylation of glucose at C6 in the first irreversible step of glucose metabolism; one of three glucose phosphorylating enzymes; expression regulated by non-fermentable carbon sources
YDR449C	chr4	UTP6	Nucleolar protein, component of the small subunit (SSU) processome containing the U3 snoRNA that is involved in processing of pre-18S rRNA
YDL022W	chr4	GPD1	NAD-dependent glycerol-3-phosphate dehydrogenase, key enzyme of glycerol synthesis, essential for growth under osmotic stress; expression regulated by high-osmolarity glycerol response pathway; homolog of Gpd2p
YDL058W	chr4	USO1	Essential protein involved in intracellular protein transport, coiled-coil protein necessary for transport from ER to Golgi; required for assembly of the ER-to-Golgi SNARE complex
YDL060W	chr4	TSR1	Protein required for processing of 20S pre-rRNA in the cytoplasm, associates with pre-40S ribosomal particles
YER049W	chr5		Hypothetical protein
YER001W	chr5	MNN1	Alpha-1,3-mannosyltransferase, integral membrane glycoprotein of the Golgi complex, required for addition of alpha1,3-mannose linkages to N-linked and O-linked oligosaccharides, one of five S. cerevisiae proteins of the MNN1 family
YFL050C	chr6	ALR2	Probable Mg(2+) transporter; overexpression confers increased tolerance to Al(3+) and Ga(3+) ions
YFR053C	chr6	HXK1	Hexokinase isoenzyme 1, a cytosolic protein that catalyzes phosphorylation of glucose during glucose metabolism; expression is highest during growth on non-glucose carbon sources; glucose-induced repression involves the hexokinase Hxk2p
YFR017C	chr6		Putative protein of unknown function; green fluorescent protein (GFP)-fusion protein localizes to the cytoplasm; YFR017C is not an essential gene
YGL037C	chr7	PNC1	Nicotinamidase that converts nicotinamide to nicotinic acid as part of the NAD(+) salvage pathway, required for life span extension by calorie restriction; PNC1 expression responds to all known stimuli that extend replicative life span
YGL250W	chr7		Putative protein of unknown function; deletion mutant results in reduced PIS1 expression and has growth defects on non-fermentable carbon sources and on minimal media; GFP-fusion protein localizes to both the cytoplasm and the nucleus
YGR014W	chr7	MSB2	Mucin family member at the head of the Cdc42p- and MAP kinase-dependent filamentous growth signaling pathway; also functions as an osmosensor in parallel to the Sho1p-mediated pathway; potential Cdc28p substrate
YIR037W	chr9	HYR1	Thiol peroxidase that functions as a hydroperoxide receptor to sense intracellular hydroperoxide levels and transduce a redox signal to the Yap1p transcription factor
YIR016W	chr9		Putative protein of unknown function; expression directly regulated by the metabolic and meiotic transcriptional regulator Ume6p; YIR016W is a non-essential gene
YIL091C	chr9		Protein required for cell viability
YIR038C	chr9	GTT1	ER associated glutathione S-transferase capable of homodimerization; expression induced during the diauxic shift and throughout stationary phase; functional overlap with Gtt2p, Grx1p, and Grx2p
YJL141C	chr10	YAK1	Serine-threonine protein kinase that is part of a glucose-sensing system involved in growth control in response to glucose availability; translocates from the cytoplasm to the nucleus and phosphorylates Pop2p in response to a glucose signal
YJL163C	chr10		Hypothetical protein
YJL068C	chr10		Non-essential intracellular esterase that can function as an S-formylglutathione hydrolase; may be involved in the detoxification of formaldehyde, which can be metabolized to S-formylglutathione; similar to human esterase D
YKL035W	chr11	UGP1	UDP-glucose pyrophosphorylase (UGPase), catalyses the reversible formation of UDP-Glc from glucose 1-phosphate and UTP, involved in a wide variety of metabolic pathways, expression modulated by Pho85p through Pho4p
YKL014C	chr11	URB1	Nucleolar protein required for the normal accumulation of 25S and 5.8S rRNAs, associated with the 27SA2 pre-ribosomal particle; proposed to be involved in the biogenesis of the 60S ribosomal subunit
YLR172C	chr12	DPH5	Methyltransferase required for synthesis of diphthamide, which is a modified histidine residue of translation elongation factor 2 (Eft1p or Eft2p); not essential for viability; GFP-Dph5p fusion protein localizes to the cytoplasm
YLR177W	chr12		Putative protein of unknown function; phosphorylated by Dbf2p-Mob1p in vitro; some strains contain microsatellite polymophisms at this locus; YLR177W is not an essential gene
YMR291W	chr13		Putative kinase of unknown function; green fluorescent protein (GFP)-fusion protein localizes to the cytoplasm and nucleus; YMR291W is not an essential gene
YMR169C	chr13	ALD3	Cytoplasmic aldehyde dehydrogenase, involved in beta-alanine synthesis; uses NAD+ as the preferred coenzyme; very similar to Ald2p; expression is induced by stress and repressed by glucose
YMR105C	chr13	PGM2	Phosphoglucomutase, catalyzes the conversion from glucose-1-phosphate to glucose-6-phosphate, which is a key step in hexose metabolism; functions as the acceptor for a Glc-phosphotransferase
YNR054C	chr14	ESF2	Essential nucleolar protein involved in pre-18S rRNA processing; component of the small subunit (SSU) processome; has sequence similarity to mABT1, a mouse transcription activator
YNL218W	chr14	MGS1	Protein with DNA-dependent ATPase and ssDNA annealing activities involved in maintenance of genome; interacts functionally with DNA polymerase delta; homolog of human Werner helicase interacting protein (WHIP)
YNL174W	chr14		Dubious open reading frame unlikely to encode a protein, based on available experimental and comparative sequence data; overlaps the verified gene NOP13/YNL175C
YNR002C	chr14	ATO2	Putative transmembrane protein, involved in the export of ammonia, a starvation signal that promotes cell death in the center of aging colonies; member of the TC 9.B.33 YaaH family; homolog of Ady2p and Y. lipolytica Gpr1p
YNL308C	chr14	KRI1	Essential nucleolar protein required for 40S ribosome biogenesis; physically and functionally interacts with Krr1p
YNL227C	chr14	JJJ1	Protein that contains a 70 amino acid J-domain, may function as a co-chaperone to recruit Hsp70-like activity to specific sites; mutation causes defects in fluid-phase endocytosis
YOL130W	chr15	ALR1	Plasma membrane Mg(2+) transporter, expression and turnover are regulated by Mg(2+) concentration; overexpression confers increased tolerance to Al(3+) and Ga(3+) ions
YOR154W	chr15		Hypothetical protein
YOR348C	chr15	PUT4	Proline permease, required for high-affinity transport of proline; also transports the toxic proline analog azetidine-2-carboxylate (AzC); PUT4 transcription is repressed in ammonia-grown cells
YPL247C	chr16		Hypothetical protein
YPR127W	chr16		Hypothetical protein
YPR137W	chr16	RRP9	Protein involved in pre-rRNA processing, associated with U3 snRNP; component of small ribosomal subunit (SSU) processosome; ortholog of the human U3-55k protein
*****************************
Module 23		nQtl=3	nGene=70
chr12:500000-520000
chr16:420000-440000
chr3:80000-100000
---
YBR249C	chr2	ARO4	3-deoxy-D-arabino-heptulosonate-7-phosphate (DAHP) synthase, catalyzes the first step in aromatic amino acid biosynthesis and is feedback-inhibited by tyrosine or high concentrations of phenylalanine or tryptophan
YBR145W	chr2	ADH5	Alcohol dehydrogenase isoenzyme V; involved in ethanol production
YBR068C	chr2	BAP2	High-affinity leucine permease, functions as a branched-chain amino acid permease involved in the uptake of leucine, isoleucine and valine; contains 12 predicted transmembrane domains
YBR046C	chr2	ZTA1	Zeta-crystallin homolog, found in the cytoplasm and nucleus; has similarity to E. coli quinone oxidoreductase and to human zeta-crystallin, which has quinone oxidoreductase activity
YBR104W	chr2	YMC2	Putative mitochondrial inner membrane transporter, member of the mitochondrial carrier (MCF) family
YBR256C	chr2	RIB5	Riboflavin synthase; catalyzes the last step of the riboflavin biosynthesis pathway
YCR065W	chr3	HCM1	Forkhead transcription factor that drives S-phase specific expression of genes involved in chromosome segregation, spindle dynamics, and budding; suppressor of calmodulin mutants with specific SPB assembly defects; telomere maintenance role
YCL026C-A	chr3	FRM2	Protein of unknown function, involved in the integration of lipid signaling pathways with cellular homeostasis
YCR031C	chr3	RPS14A	Ribosomal protein 59 of the small subunit, required for ribosome assembly and 20S pre-rRNA processing; mutations confer cryptopleurine resistance; nearly identical to Rps14Bp and similar to E. coli S11 and rat S14 ribosomal proteins
YDR111C	chr4		Putative alanine transaminase (glutamic pyruvic transaminase)
YDR354W	chr4	TRP4	Anthranilate phosphoribosyl transferase of the tryptophan biosynthetic pathway, catalyzes the phosphoribosylation of anthranilate, subject to the general control system of amino acid biosynthesis
YDL066W	chr4	IDP1	Mitochondrial NADP-specific isocitrate dehydrogenase, catalyzes the oxidation of isocitrate to alpha-ketoglutarate; not required for mitochondrial respiration and may function to divert alpha-ketoglutarate to biosynthetic processes
YDL215C	chr4	GDH2	NAD(+)-dependent glutamate dehydrogenase, degrades glutamate to ammonia and alpha-ketoglutarate; expression sensitive to nitrogen catabolite repression and intracellular ammonia levels
YDR112W	chr4		Hypothetical protein, null mutant displays increased levels of spontaneous Rad52 foci
YDL170W	chr4	UGA3	Transcriptional activator necessary for gamma-aminobutyrate (GABA)-dependent induction of GABA genes (such as UGA1, UGA2, UGA4); zinc-finger transcription factor of the Zn(2)-Cys(6) binuclear cluster domain type; localized to the nucleus
YDR037W	chr4	KRS1	Lysyl-tRNA synthetase; also identified as a negative regulator of general control of amino acid biosynthesis
YER170W	chr5	ADK2	Mitochondrial adenylate kinase, catalyzes the reversible synthesis of GTP and AMP from GDP and ADP; may serve as a back-up for synthesizing GTP or ADP depending on metabolic conditions; 3' sequence of ADK2 varies with strain background
YER123W	chr5	YCK3	Palmitoylated, vacuolar membrane-localized casein kinase I isoform; negatively regulates vacuole fusion during hypertonic stress via phosphorylation of the HOPS complex subunit, Vps41p; shares overlapping essential functions with Hrr25p
YEL071W	chr5	DLD3	D-lactate dehydrogenase, part of the retrograde regulon which consists of genes whose expression is stimulated by damage to mitochondria and reduced in cells grown with glutamate as the sole nitrogen source, located in the cytoplasm
YER070W	chr5	RNR1	Ribonucleotide-diphosphate reductase (RNR), large subunit; the RNR complex catalyzes the rate-limiting step in dNTP synthesis and is regulated by DNA replication and DNA damage checkpoint pathways via localization of the small subunits
YER081W	chr5	SER3	3-phosphoglycerate dehydrogenase, catalyzes the first step in serine and glycine biosynthesis; isozyme of Ser33p
YFR055W	chr6		Putative cystathionine beta-lyase; involved in copper ion homeostasis and sulfur metabolism; null mutant displays increased levels of spontaneous Rad52 foci
YGL138C	chr7		Hypothetical protein
YGL117W	chr7		Hypothetical protein
YGL184C	chr7	STR3	Cystathionine beta-lyase, converts cystathionine into homocysteine
YHR050W	chr8	SMF2	Divalent metal ion transporter involved in manganese homeostasis; has broad specificity for di-valent and tri-valent metals; post-translationally regulated by levels of metal ions; member of the Nramp family of metal transport proteins
YHR029C	chr8	YHI9	Protein of unknown function that is a member of the PhzF superfamily, although unlike its bacterial homolog, is most likely not involved in phenazine production; possibly involved in a membrane regulation metabolic pathway
YHR162W	chr8		Putative protein of unknown function; green fluorescent protein (GFP)-fusion protein localizes to the mitochondrion
YHR071W	chr8	PCL5	Cyclin, interacts with Pho85p cyclin-dependent kinase (Cdk), induced by Gcn4p at level of transcription, specifically required for Gcn4p degradation, may be sensor of cellular protein biosynthetic capacity
YIL118W	chr9	RHO3	Non-essential small GTPase of the Rho/Rac subfamily of Ras-like proteins involved in the establishment of cell polarity; GTPase activity positively regulated by the GTPase activating protein (GAP) Rgd1p
YIL050W	chr9	PCL7	Pho85p cyclin of the Pho80p subfamily, forms a functional kinase complex with Pho85p which phosphorylates Mmr1p and is regulated by Pho81p; involved in glycogen metabolism, expression is cell-cycle regulated
YJL088W	chr10	ARG3	Ornithine carbamoyltransferase (carbamoylphosphate:L-ornithine carbamoyltransferase), catalyzes the sixth step in the biosynthesis of the arginine precursor ornithine
YJR016C	chr10	ILV3	Dihydroxyacid dehydratase, catalyzes third step in the common pathway leading to biosynthesis of branched-chain amino acids
YJR148W	chr10	BAT2	Cytosolic branched-chain amino acid aminotransferase, homolog of murine ECA39; highly expressed during stationary phase and repressed during logarithmic phase
YJR109C	chr10	CPA2	Large subunit of carbamoyl phosphate synthetase, which catalyzes a step in the synthesis of citrulline, an arginine precursor
YJR118C	chr10	ILM1	Protein of unknown function; may be involved in mitochondrial DNA maintenance; required for slowed DNA synthesis-induced filamentous growth
YKL211C	chr11	TRP3	Bifunctional enzyme exhibiting both indole-3-glycerol-phosphate synthase and anthranilate synthase activities, forms multifunctional hetero-oligomeric anthranilate synthase:indole-3-glycerol phosphate synthase enzyme complex with Trp2p
YKL093W	chr11	MBR1	Protein involved in mitochondrial functions and stress response; overexpression suppresses growth defects of hap2, hap3, and hap4 mutants
YKR101W	chr11	SIR1	Protein involved in repression of transcription at the silent mating-type loci HML and HMR; recruitment to silent chromatin requires interactions with Orc1p and with Sir4p, through a common Sir1p domain; binds to centromeric chromatin
YKR096W	chr11		Putative protein of unknown function; green fluorescent protein (GFP)-fusion protein localizes to the nucleus and to the cytoplasm; predicted to contain a PINc (PilT N terminus) domain; YKR096W is not an essential gene
YKL106W	chr11	AAT1	Mitochondrial aspartate aminotransferase, catalyzes the conversion of oxaloacetate to aspartate in aspartate and asparagine biosynthesis
YLR179C	chr12		Protein of unknown function, transcription is activated by paralogous proteins Yrm1p and Yrr1p along with proteins involved in multidrug resistance; GFP-tagged protein localizes to the cytoplasm and nucleus; YLR179C is not essential
YLR448W	chr12	RPL6B	Protein component of the large (60S) ribosomal subunit, has similarity to Rpl6Bp and to rat L6 ribosomal protein; binds to 5.8S rRNA
YLR011W	chr12	LOT6	Putative NADPH-dependent FMN reductase with strong ferricyanide reductase activity in vitro; gene expression increases in cultures shifted to a lower temperature
YLR117C	chr12	CLF1	Essential splicesome assembly factor; contains multiple tetratricopeptide repeat (TPR) protein-binding motifs and interacts specifically with many spliceosome components, may serve as a scaffold during splicesome assembly
YLR089C	chr12		Putative alanine transaminase (glutamic pyruvic transaminase)
YLR348C	chr12	DIC1	Mitochondrial dicarboxylate carrier, integral membrane protein, catalyzes a dicarboxylate-phosphate exchange across the inner mitochondrial membrane, transports cytoplasmic dicarboxylates into the mitochondrial matrix
YMR062C	chr13	ECM40	Mitochondrial ornithine acetyltransferase, catalyzes the fifth step in arginine biosynthesis; also possesses acetylglutamate synthase activity, regenerates acetylglutamate while forming ornithine
YMR307W	chr13	GAS1	Beta-1.3-glucanosyltransferase, required for cell wall assembly; localizes to the cell surface via a glycosylphosphatidylinositol (GPI) anchor
YMR096W	chr13	SNZ1	Protein involved in vitamin B6 biosynthesis; member of a stationary phase-induced gene family; coregulated with SNO1; interacts with Sno1p and with Yhr198p, perhaps as a multiprotein complex containing other Snz and Sno proteins
YMR215W	chr13	GAS3	Putative 1,3-beta-glucanosyltransferase, has similarity to Gas1p; localizes to the cell wall
YML123C	chr13	PHO84	High-affinity inorganic phosphate (Pi) transporter and low-affinity manganese transporter; regulated by Pho4p and Spt7p; mutation confers resistance to arsenate; exit from the ER during maturation requires Pho86p
YMR130W	chr13		Hypothetical protein
YNL330C	chr14	RPD3	Histone deacetylase; regulates transcription and silencing
YNL098C	chr14	RAS2	GTP-binding protein that regulates the nitrogen starvation response, sporulation, and filamentous growth; farnesylation and palmitoylation required for activity and localization to plasma membrane; homolog of mammalian Ras proto-oncogenes
YNR022C	chr14	MRPL50	Mitochondrial ribosomal protein of the large subunit, not essential for mitochondrial translation
YOR316C	chr15	COT1	Vacuolar transporter that mediates zinc transport into the vacuole; overexpression confers resistance to cobalt and rhodium
YOL064C	chr15	MET22	Bisphosphate-3'-nucleotidase, involved in salt tolerance and methionine biogenesis; dephosphorylates 3'-phosphoadenosine-5'-phosphate and 3'-phosphoadenosine-5'-phosphosulfate, intermediates of the sulfate assimilation pathway
YOR221C	chr15	MCT1	Predicted malonyl-CoA:ACP transferase, putative component of a type-II mitochondrial fatty acid synthase that produces intermediates for phospholipid remodeling
YOL007C	chr15	CSI2	Protein of unknown function; green fluorescent protein (GFP)- fusion protein localizes to the mother side of the bud neck and the vacuole; YOL007C is not an essential gene
YOR108W	chr15	LEU9	Alpha-isopropylmalate synthase II (2-isopropylmalate synthase), catalyzes the first step in the leucine biosynthesis pathway; the minor isozyme, responsible for the residual alpha-IPMS activity detected in a leu4 null mutant
YOL058W	chr15	ARG1	Arginosuccinate synthetase, catalyzes the formation of L-argininosuccinate from citrulline and L-aspartate in the arginine biosynthesis pathway; potential Cdc28p substrate
YOR226C	chr15	ISU2	Conserved protein of the mitochondrial matrix, required for synthesis of mitochondrial and cytosolic iron-sulfur proteins, performs a scaffolding function in mitochondria during Fe/S cluster assembly; isu1 isu2 double mutant is inviable
YOR303W	chr15	CPA1	Small subunit of carbamoyl phosphate synthetase, which catalyzes a step in the synthesis of citrulline, an arginine precursor; translationally regulated by an attenuator peptide encoded by YOR302W within the CPA1 mRNA 5'-leader
YOL140W	chr15	ARG8	Acetylornithine aminotransferase, catalyzes the fourth step in the biosynthesis of the arginine precursor ornithine
YOR155C	chr15	ISN1	Inosine 5'-monophosphate (IMP)-specific 5'-nucleotidase, catalyzes the breakdown of IMP to inosine, does not show similarity to known 5'-nucleotidases from other organisms
YPL057C	chr16	SUR1	Probable catalytic subunit of a mannosylinositol phosphorylceramide (MIPC) synthase, forms a complex with probable regulatory subunit Csg2p; function in sphingolipid biosynthesis is overlapping with that of Csh1p
YPR145W	chr16	ASN1	Asparagine synthetase, isozyme of Asn2p; catalyzes the synthesis of L-asparagine from L-aspartate in the asparagine biosynthetic pathway
YPR167C	chr16	MET16	3'-phosphoadenylsulfate reductase, reduces 3'-phosphoadenylyl sulfate to adenosine-3',5'-bisphosphate and free sulfite using reduced thioredoxin as cosubstrate, involved in sulfate assimilation and methionine metabolism
YPL181W	chr16	CTI6	Protein that relieves transcriptional repression by binding to the Cyc8p-Tup1p corepressor and recruiting the SAGA complex to the repressed promoter; contains a PHD finger domain
*****************************
Module 24		nQtl=3	nGene=17
chr14:480000-500000
chr5:380000-400000
chr7:700000-720000
---
YBL015W	chr2	ACH1	Acetyl-coA hydrolase, primarily localized to mitochondria; required for acetate utilization and for diploid pseudohyphal growth
YDL001W	chr4	RMD1	Cytoplasmic protein required for sporulation
YER120W	chr5	SCS2	Integral ER membrane protein that regulates phospholipid metabolism via an interaction with the FFAT motif of Opi1p, also involved in telomeric silencing, disruption causes inositol auxotrophy above 34 degrees C, VAP homolog
YER103W	chr5	SSA4	Heat shock protein that is highly induced upon stress; plays a role in SRP-dependent cotranslational protein-membrane targeting and translocation; member of the HSP70 family; cytoplasmic protein that concentrates in nuclei upon starvation
YER119C	chr5	AVT6	Vacuolar transporter, exports aspartate and glutamate from the vacuole; member of a family of seven S. cerevisiae genes (AVT1-7) related to vesicular GABA-glycine transporters
YEL020C	chr5		Hypothetical protein with low sequence identity to Pdc1p
YFL033C	chr6	RIM15	Glucose-repressible protein kinase involved in signal transduction during cell proliferation in response to nutrients, specifically the establishment of stationary phase; originally identified as a regulator of IME2
YHR177W	chr8
YIL096C	chr9		Hypothetical protein
YIR007W	chr9		Putative protein of unknown function; green fluorescent protein (GFP)-fusion protein localizes to the cytoplasm; YIR007W is a non-essential gene
YKR089C	chr11	TGL4	Triacylglycerol lipase involved in triacylglycerol mobilization and degradation; found in lipid particles; potential Cdc28p substrate
YKL203C	chr11	TOR2	PIK-related protein kinase and rapamycin target; subunit of TORC1, a complex that regulates growth in response to nutrients and TORC2, a complex that regulates cell-cycle dependent polarization of the actin cytoskeleton; involved in meiosis
YLR118C	chr12		Acyl-protein thioesterase responsible for depalmitoylation of Gpa1p; the mutant has no gross defects in signaling through the mating pathway; green fluorescent protein (GFP)-fusion protein localizes to the cytoplasm and nucleus
YLL040C	chr12	VPS13	Protein of unknown function; heterooligomeric or homooligomeric complex; peripherally associated with membranes; homologous to human COH1; involved in sporulation, vacuolar protein sorting and protein-Golgi retention
YML029W	chr13	USA1	Protein that interacts in the two-hybrid system with the U1 snRNP-specific protein, Snp1p; may have a role in pre-mRNA splicing
YML117W	chr13	NAB6	Putative RNA-binding protein, based on computational analysis of large-scale protein-protein interaction data
YML070W	chr13	DAK1	Dihydroxyacetone kinase, required for detoxification of dihydroxyacetone (DHA); involved in stress adaptation
*****************************
Module 25		nQtl=3	nGene=16
chr3:200000-220000
chr4:100000-120000
chr7:480000-500000
---
YCL065W	chr3		Hypothetical protein
YCR038C	chr3	BUD5	GTP/GDP exchange factor for Rsr1p (Bud1p) required for both axial and bipolar budding patterns; mutants exhibit random budding in all cell types
YCR039C	chr3	MATALPHA2	Homeobox-domain protein that, with Mcm1p, represses a-specific genes in haploids; acts with A1p to repress transcription of haploid-specific genes in diploids; one of two genes encoded by the MATalpha mating type cassette
YCR096C	chr3	HMRA2	Silenced copy of a2 at HMR; similarity to Alpha2p; required along with a1p for inhibiting expression of the HO endonuclease in a/alpha HO/HO diploid cells with an active mating-type interconversion system
YCL066W	chr3	HMLALPHA1	Silenced copy of ALPHA1 at HML, encoding a transcriptional coactivator involved in the regulation of mating-type alpha-specific gene expression
YFL027C	chr6	GYP8	GTPase-activating protein for yeast Rab family members; Ypt1p is the preferred in vitro substrate but also acts on Sec4p, Ypt31p and Ypt32p; involved in the regulation of ER to Golgi vesicle transport
YFL025C	chr6	BST1	GPI inositol deacylase of the ER that negatively regulates COPII vesicle formation, prevents production of vesicles with defective subunits, required for proper discrimination between resident ER proteins and Golgi-bound cargo molecules
YGR049W	chr7	SCM4	Potential regulatory effector of CDC4 function, suppresses a temperature-sensitive allele of CDC4, tripartite protein structure in which a charged region separates two uncharged domains, not essential for mitosis or meiosis
YGL010W	chr7		Hypothetical protein
YGL001C	chr7	ERG26	C-3 sterol dehydrogenase, catalyzes the second of three steps required to remove two C-4 methyl groups from an intermediate in ergosterol biosynthesis
YKL052C	chr11	ASK1	Essential subunit of the Dam1 complex (aka DASH complex), couples kinetochores to the force produced by MT depolymerization thereby aiding in chromosome segregation; phosphorylated during the cell cycle by cyclin-dependent kinases
YKL209C	chr11	STE6	ATP-binding cassette (ABC) transporter required for the export of a-factor, catalyzes ATP hydrolysis coupled to a-factor transport, contains 12 transmembrane domains and two ATP binding domains, expressed only in MATa cells
YNL145W	chr14	MFA2	Mating pheromone a-factor, made by a cells; interacts with alpha cells to induce cell cycle arrest and other responses leading to mating; biogenesis involves C-terminal modification, N-terminal proteolysis, and export; also encoded by MFA1
YOR090C	chr15	PTC5	Mitochondrially localized type 2C protein phosphatase involved in regulation of pyruvate dehydrogenase activity; contains Mg2+/Mn2+-dependent casein phosphatase activity in vitro
YOR153W	chr15	PDR5	Short-lived membrane ABC (ATP-binding cassette) transporter, actively exports various drugs, expression regulated by Pdr1p; also involved in steroid transport, cation resistance, and cellular detoxification during exponential growth
YOR025W	chr15	HST3	Member of the Sir2 family of NAD(+)-dependent protein deacetylases; involved along with Hst4p in telomeric silencing, cell cycle progression, radiation resistance, genomic stability and short-chain fatty acid metabolism
*****************************
Module 26		nQtl=3	nGene=108
chr13:160000-180000
chr15:160000-180000
chr2:360000-380000
---
YOL153C	chr
YAR073W	chr1	IMD1	Nonfunctional protein with homology to IMP dehydrogenase; probable pseudogene, located close to the telomere; is not expressed at detectable levels; YAR073W and YAR075W comprise a continuous reading frame in some strains of S. cerevisiae
YAL035W	chr1	FUN12	GTPase, required for general translation initiation by promoting Met-tRNAiMet binding to ribosomes and ribosomal subunit joining; homolog of bacterial IF2
YAL034C	chr1	FUN19	Non-essential protein of unknown function
YBR045C	chr2	GIP1	Meiosis-specific regulatory subunit of the Glc7p protein phosphatase, regulates spore wall formation and septin organization, required for expression of some late meiotic genes and for normal localization of Glc7p
YBR094W	chr2		Hypothetical protein
YBR230C	chr2	OM14	Integral mitochondrial outer membrane protein; abundance is decreased in cells grown in glucose relative to other carbon sources; appears to contain 3 alpha-helical transmembrane segments; ORF encodes a 97-basepair intron
YCR072C	chr3	RSA4	WD-repeat protein involved in ribosome biogenesis; required for maturation and efficient intra-nuclear transport or pre-60S ribosomal subunits, localizes to the nucleolus
YCR028C	chr3	FEN2	Plasma membrane H+-pantothenate symporter; confers sensitivity to the antifungal agent fenpropimorph
YCR051W	chr3		Putative protein of unknown function; green fluorescent protein (GFP)-fusion protein localizes to the cytoplasm and nucleus; contains ankyrin (Ank) repeats; YCR051W is not an essential gene
YDR508C	chr4	GNP1	High-affinity glutamine permease, also transports Leu, Ser, Thr, Cys, Met and Asn; expression is fully dependent on Grr1p and modulated by the Ssy1p-Ptr3p-Ssy5p (SPS) sensor of extracellular amino acids
YDR165W	chr4	TRM82	Subunit of a tRNA methyltransferase complex composed of Trm8p and Trm82p that catalyzes 7-methylguanosine modification of tRNA
YDR391C	chr4		Hypothetical protein
YDR512C	chr4	EMI1	Non-essential protein of unknown function required for transcriptional induction of the early meiotic-specific transcription factor IME1, also required for sporulation
YDL091C	chr4	UBX3	UBX (ubiquitin regulatory X) domain-containing protein that interacts with Cdc48p, green fluorescent protein (GFP)-fusion protein localizes to the cytoplasm in a punctate pattern
YDR074W	chr4	TPS2	Phosphatase subunit of the trehalose-6-phosphate synthase/phosphatase complex, which synthesizes the storage carbohydrate trehalose; expression is induced by stress conditions and repressed by the Ras-cAMP pathway
YDR120C	chr4	TRM1	tRNA methyltransferase, localizes to both the nucleus and mitochondrion to produce the modified base N2,N2-dimethylguanosine in tRNAs in both compartments
YDR275W	chr4	BSC2	Protein of unknown function, ORF exhibits genomic organization compatible with a translational readthrough-dependent mode of expression
YDR098C	chr4	GRX3	Hydroperoxide and superoxide-radical responsive glutathione-dependent oxidoreductase; monothiol glutaredoxin subfamily member along with Grx4p and Grx5p; protects cells from oxidative damage
YDL206W	chr4		Hypothetical protein
YDR096W	chr4	GIS1	Transcriptional factor, involved in the expression of genes during nutrient limitation; also involved in the negative regulation of DPP1 and PHR1
YDL060W	chr4	TSR1	Protein required for processing of 20S pre-rRNA in the cytoplasm, associates with pre-40S ribosomal particles
YER053C	chr5	PIC2	Mitochondrial phosphate carrier, imports inorganic phosphate into mitochondria; functionally redundant with Mir1p but less abundant than Mir1p under normal conditions; expression is induced at high temperature
YGL245W	chr7	GUS1	Glutamyl-tRNA synthetase (GluRS), forms a complex with methionyl-tRNA synthetase (Mes1p) and Arc1p; complex formation increases the catalytic efficiency of both tRNA synthetases and ensures their correct localization to the cytoplasm
YGR162W	chr7	TIF4631	Translation initiation factor eIF4G, subunit of the mRNA cap-binding protein complex (eIF4F) that also contains eIF4E (Cdc33p); associates with the poly(A)-binding protein Pab1p, also interacts with eIF4A (Tif1p); homologous to Tif4632p
YGL058W	chr7	RAD6	Ubiquitin-conjugating enzyme (E2), involved in postreplication repair (with Rad18p), sporulation, telomere silencing, and ubiquitin-mediated N-end rule protein degradation (with Ubr1p)
YGL111W	chr7	NSA1	Constituent of 66S pre-ribosomal particles, involved in 60S ribosomal subunit biogenesis
YGL237C	chr7	HAP2	Subunit of the heme-activated, glucose-repressed Hap2p/3p/4p/5p CCAAT-binding complex, a transcriptional activator and global regulator of respiratory gene expression; contains sequences sufficient for both complex assembly and DNA binding
YGR070W	chr7	ROM1	GDP/GTP exchange protein (GEP) for Rho1p; mutations are synthetically lethal with mutations in rom2, which also encodes a GEP
YGR264C	chr7	MES1	Methionyl-tRNA synthetase, forms a complex with glutamyl-tRNA synthetase (Gus1p) and Arc1p, which increases the catalytic efficiency of both tRNA synthetases; also has a role in nuclear export of tRNAs
YGR088W	chr7	CTT1	Cytosolic catalase T, has a role in protection from oxidative damage by hydrogen peroxide
YGR214W	chr7	RPS0A	Protein component of the small (40S) ribosomal subunit, nearly identical to Rps0Bp; required for maturation of 18S rRNA along with Rps0Bp; deletion of either RPS0 gene reduces growth rate, deletion of both genes is lethal
YGR130C	chr7		Putative protein of unknown function; green fluorescent protein (GFP)-fusion protein localizes to the cytoplasm; specifically phosphorylated in vitro by mammalian diphosphoinositol pentakisphosphate (IP7)
YGL014W	chr7	PUF4	Member of the PUF protein family, which is defined by the presence of Pumilio homology domains that confer RNA binding activity; preferentially binds mRNAs encoding nucleolar ribosomal RNA-processing factors
YHR197W	chr8	RIX1	Essential protein involved in the processing of the ITS2 region of the rRNA locus; required for the maturation and nuclear export of the 60S ribosomal subunit
YHR062C	chr8	RPP1	Subunit of both RNase MRP, which cleaves pre-rRNA, and nuclear RNase P, which cleaves tRNA precursors to generate mature 5' ends
YHR080C	chr8		Putative protein of unknown function; localizes to the mitochondrion
YHR097C	chr8		Putative protein of unknown function; green fluorescent protein (GFP)-fusion protein localizes to the cytoplasm and the nucleus
YHR169W	chr8	DBP8	Putative ATP-dependent RNA helicase of the DEAD-box family involved in biogenesis of the 40S ribosomal subunit
YHR019C	chr8	DED81	Cytosolic asparaginyl-tRNA synthetase, required for protein synthesis, catalyzes the specific attachment of asparagine to its cognate tRNA
YHR187W	chr8	IKI1	Subunit of the Elp4p-Iki1p-Elp6p-subcomplex of RNA polymerase II elongator complex, which is a histone acetyltransferase; iki1 mutations confer resistance to the K. lactis toxin zymocin
YHR070W	chr8	TRM5	tRNA(m(1)G37)methyltransferase, methylates a tRNA base adjacent to the anticodon that has a role in prevention of frameshifting; highly conserved across Archaea, Bacteria, and Eukarya
YIL045W	chr9	PIG2	Putative type-1 protein phosphatase targeting subunit that tethers Glc7p type-1 protein phosphatase to Gsy2p glycogen synthase
YIL155C	chr9	GUT2	Mitochondrial glycerol-3-phosphate dehydrogenase; expression is repressed by both glucose and cAMP and derepressed by non-fermentable carbon sources in a Snf1p, Rsf1p, Hap2/3/4/5 complex dependent manner
YIL113W	chr9	SDP1	Stress-inducible dual-specificity MAP kinase phosphatase, negatively regulates Slt2p MAP kinase by direct dephosphorylation, diffuse localization under normal conditions shifts to punctate localization after heat shock
YJR068W	chr10	RFC2	Subunit of heteropentameric Replication factor C (RF-C), which is a DNA binding protein and ATPase that acts as a clamp loader of the proliferating cell nuclear antigen (PCNA) processivity factor for DNA polymerases delta and epsilon
YJR064W	chr10	CCT5	Subunit of the cytosolic chaperonin Cct ring complex, related to Tcp1p, required for the assembly of actin and tubulins in vivo
YJL014W	chr10	CCT3	Subunit of the cytosolic chaperonin Cct ring complex, related to Tcp1p, required for the assembly of actin and tubulins in vivo
YJL141C	chr10	YAK1	Serine-threonine protein kinase that is part of a glucose-sensing system involved in growth control in response to glucose availability; translocates from the cytoplasm to the nucleus and phosphorylates Pop2p in response to a glucose signal
YJR002W	chr10	MPP10	Component of the SSU processome, which is required for pre-18S rRNA processing, interacts with and controls the stability of Imp3p and Imp4p, essential for viability; similar to human Mpp10p
YJR097W	chr10	JJJ3	Protein of unknown function, contains a J-domain, which is a region with homology to the E. coli DnaJ protein
YJL033W	chr10	HCA4	Putative nucleolar DEAD box RNA helicase; high-copy number suppression of a U14 snoRNA processing mutant suggests an involvement in 18S rRNA synthesis
YJR041C	chr10	URB2	Nucleolar protein required for normal metabolism of the rRNA primary transcript, proposed to be involved in ribosome biogenesis
YJL132W	chr10		Putative protein of unknown function; localizes to the membrane fraction; possible Zap1p-regulated target gene induced by zinc deficiency; YJL132W is a non-essential gene
YJR132W	chr10	NMD5	Karyopherin, a carrier protein involved in nuclear import of proteins; importin beta homolog
YJL111W	chr10	CCT7	Subunit of the cytosolic chaperonin Cct ring complex, related to Tcp1p, required for the assembly of actin and tubulins in vivo
YJR143C	chr10	PMT4	Protein O-mannosyltransferase, transfers mannose residues from dolichyl phosphate-D-mannose to protein serine/threonine residues; appears to form homodimers in vivo and does not complex with other Pmt proteins; target for new antifungals
YKL191W	chr11	DPH2	Protein required, along with Dph1p, Kti11p, Jjj3p, and Dph5p, for synthesis of diphthamide, which is a modified histidine residue of translation elongation factor 2 (Eft1p or Eft2p); may act in a complex with Dph1p and Kti11p
YKL018W	chr11	SWD2	Subunit of the COMPASS (Set1C) complex, which methylates histone H3 on lys 4 and is involved in telomeric silencing; subunit of CPF (cleavage and polyadenylation factor), a complex involved in RNAP II transcription termination
YKL163W	chr11	PIR3	O-glycosylated covalently-bound cell wall protein required for cell wall stability; expression is cell cycle regulated, peaking in M/G1 and also subject to regulation by the cell integrity pathway
YKL014C	chr11	URB1	Nucleolar protein required for the normal accumulation of 25S and 5.8S rRNAs, associated with the 27SA2 pre-ribosomal particle; proposed to be involved in the biogenesis of the 60S ribosomal subunit
YKR043C	chr11		Putative protein of unknown function; green fluorescent protein (GFP)-fusion protein localizes to the cytoplasm and nucleus
YKR076W	chr11	ECM4	Putative omega class glutathione transferase; not essential; similar to Ygr154cp; green fluorescent protein (GFP)-fusion protein localizes to the cytoplasm
YKL144C	chr11	RPC25	RNA polymerase III subunit C25
YKL091C	chr11		Putative homolog of Sec14p, which is a phosphatidylinositol/phosphatidylcholine transfer protein involved in lipid metabolism; localizes to the nucleus
YLL026W	chr12	HSP104	Heat shock protein that cooperates with Ydj1p (Hsp40) and Ssa1p (Hsp70) to refold and reactivate previously denatured, aggregated proteins; responsive to stresses including: heat, ethanol, and sodium arsenite; involved in [PSI+] propagation
YLR419W	chr12		Putative helicase with limited sequence similarity to human Rb protein; localized to the cytoplasm and the mitochondria; YLR419W is not an essential gene
YLR449W	chr12	FPR4	Nuclear protein, putative peptidyl-prolyl cis-trans isomerase (PPIase) with similarity to Fpr3p; overproduction suppresses the growth defect resulting from the absence of E3 ubiquitin-protein ligase Tom1p
YLR397C	chr12	AFG2	ATPase of the CDC48/PAS1/SEC18 (AAA) family, forms a hexameric complex; may be involved in degradation of aberrant mRNAs
YLL019C	chr12	KNS1	Nonessential putative protein kinase of unknown cellular role; member of the LAMMER family of protein kinases, which are serine/threonine kinases also capable of phosphorylating tyrosine residues
YLR293C	chr12	GSP1	GTP binding protein (mammalian Ranp homolog) involved in the maintenance of nuclear organization, RNA processing and transport; regulated by Prp20p, Rna1p, Yrb1p, Yrb2p, Yrp4p, Yrb30p, Cse1p and Kap95p; yeast Gsp2p homolog
YLR177W	chr12		Putative protein of unknown function; phosphorylated by Dbf2p-Mob1p in vitro; some strains contain microsatellite polymophisms at this locus; YLR177W is not an essential gene
YML096W	chr13		Putative protein of unknown function with similarity to asparagine synthetases; green fluorescent protein (GFP)-fusion protein localizes to the cytoplasm; YML096W is not an essential gene and partially overlaps the verified gene RAD10
YMR090W	chr13		Putative protein of unknown function with similarity to DTDP-glucose 4,6-dehydratases; green fluorescent protein (GFP)-fusion protein localizes to the cytoplasm; YMR090W is not an essential gene
YMR250W	chr13	GAD1	Glutamate decarboxylase, converts glutamate into gamma-aminobutyric acid (GABA) during glutamate catabolism; involved in response to oxidative stress
YMR025W	chr13	CSI1	Subunit of the Cop9 signalosome, which is required for deneddylation, or removal of the ubiquitin-like protein Rub1p from Cdc53p (cullin); involved in adaptation to pheromone signaling
YMR114C	chr13		Protein of unknown function; green fluorescent protein (GFP)-fusion protein localizes to the nucleus and cytoplasm; YMR114C is not an essential gene
YMR303C	chr13	ADH2	Glucose-repressible alcohol dehydrogenase II, catalyzes the conversion of ethanol to acetaldehyde; involved in the production of certain carboxylate esters; regulated by ADR1
YMR041C	chr13		Putative protein of unknown function with similarity to aldo/keto reductases; YMR041C is not an essential gene
YMR185W	chr13		Protein required for cell viability
YML054C	chr13	CYB2	Cytochrome b2 (L-lactate cytochrome-c oxidoreductase), component of the mitochondrial intermembrane space, required for lactate utilization; expression is repressed by glucose and anaerobic conditions
YMR093W	chr13	UTP15	Nucleolar protein, component of the small subunit (SSU) processome containing the U3 snoRNA that is involved in processing of pre-18S rRNA
YNL159C	chr14	ASI2	Predicted membrane protein; genetic interactions suggest a role in negative regulation of amino acid uptake
YNR054C	chr14	ESF2	Essential nucleolar protein involved in pre-18S rRNA processing; component of the small subunit (SSU) processome; has sequence similarity to mABT1, a mouse transcription activator
YNL236W	chr14	SIN4	Subunit of the Mediator complex; interacts with the RNA polymerase II holoenzyme to postively or negatively regulate transcription; dispensible for basal transcription
YNL247W	chr14		Protein required for cell viability
YNL023C	chr14	FAP1	Protein that binds to Fpr1p (FKBP12), conferring rapamycin resistance by competing with rapamycin for Fpr1p binding; has similarity to putative transcription factors, including D. melanogaster shuttle craft and human NFX1
YNL308C	chr14	KRI1	Essential nucleolar protein required for 40S ribosome biogenesis; physically and functionally interacts with Krr1p
YOL071W	chr15	EMI5	Non-essential protein of unknown function required for transcriptional induction of the early meiotic-specific transcription factor IME1, also required for sporulation
YOL130W	chr15	ALR1	Plasma membrane Mg(2+) transporter, expression and turnover are regulated by Mg(2+) concentration; overexpression confers increased tolerance to Al(3+) and Ga(3+) ions
YOR322C	chr15	LDB19	Protein of unknown function involved in maintenance of proper telomere length; null mutant shows a reduced affinity for the alcian blue dye suggesting a decreased net negative charge of the cell surface
YOR098C	chr15	NUP1	Nuclear pore complex (NPC) subunit, involved in protein import/export and in export of RNAs, possible karyopherin release factor that accelerates release of karyopherin-cargo complexes after transport across NPC; potential Cdc28p substrate
YOR215C	chr15		Hypothetical protein
YOR178C	chr15	GAC1	Regulatory subunit for Glc7p type-1 protein phosphatase (PP1), tethers Glc7p to Gsy2p glycogen synthase, binds Hsf1p heat shock transcription factor, required for induction of some HSF-regulated genes under heat shock
YOL021C	chr15	DIS3	Nucleolar exosome component, involved in rRNA processing and RNA degradation, binds Gsp1p/Ran and enhances the GEF activity of Srm1p, implicated in mitotic control, homologous to the E. coli RNase R of the RNase II family
YOR272W	chr15	YTM1	Constituent of 66S pre-ribosomal particles, required for maturation of the large ribosomal subunit
YOR348C	chr15	PUT4	Proline permease, required for high-affinity transport of proline; also transports the toxic proline analog azetidine-2-carboxylate (AzC); PUT4 transcription is repressed in ammonia-grown cells
YOR243C	chr15	PUS7	Pseudouridine synthase, catalyzes pseudouridylation at position 35 in U2 snRNA, position 13 in cytoplasmic tRNAs, and position 35 in pre-tRNA(Tyr); Asp(256) mutation abolishes activity; conserved in archaea, some bacteria, and vertebrates
YOR341W	chr15	RPA190	RNA polymerase I subunit; largest subunit of RNA polymerase I
YOL022C	chr15		Protein required for cell viability
YOR031W	chr15	CRS5	Copper-binding metallothionein, required for wild-type copper resistance
YOR207C	chr15	RET1	Second-largest subunit of RNA polymerase III, which is responsible for the transcription of tRNA and 5S RNA genes, and other low molecular weight RNAs
YPL217C	chr16	BMS1	Essential conserved nucleolar GTP-binding protein required for synthesis of 40S ribosomal subunits and for processing of the 35S pre-rRNA at sites A0, A1, and A2; interacts with Rcl1p, has similarity to Tsr1p
YPL247C	chr16		Hypothetical protein
YPL020C	chr16	ULP1	Ubl (ubiquitin-like protein)-specific protease that cleaves Smt3p protein conjugates; specifically required for cell cycle progression; associates with nucleoporins and may interact with septin rings during telophase
YPL003W	chr16	ULA1	Protein that acts together with Uba3p to activate Rub1p before its conjugation to proteins (neddylation), which may play a role in protein degradation
YPR118W	chr16		Methylthioribose-1-phosphate isomerase, catalyzes the isomerization of 5-methylthioribose-1-phosphate to 5-methylthioribulose-1-phosphate in the methionine salvage pathway
YPL226W	chr16	NEW1	ATP binding cassette family member; Asn/Gln-rich rich region supports [NU+] prion formation, susceptibility to [PSI+] prion induction and aggregation of a fragment of the human Machado-Joseph Disease protein
*****************************
Module 27		nQtl=2	nGene=12
chr16:500000-520000
chr8:100000-120000
---
YFL035C-A	chr
YJL113W	chr
YBR013C	chr2		Hypothetical protein
YDR334W	chr4	SWR1	Swi2/Snf2-related ATPase, component of the SWR1 complex; required for the incorporation of Htz1p into chromatin
YDR176W	chr4	NGG1	Transcriptional regulator involved in glucose repression of Gal4p-regulated genes; component of transcriptional adaptor and histone acetyltransferase complexes, the ADA complex, the SAGA complex, and the SLIK complex
YEL061C	chr5	CIN8	Kinesin motor protein involved in mitotic spindle assembly and chromosome segregation
YGR146C	chr7		Putative protein of unknown function; induced by iron homeostasis transcription factor Aft2p; multicopy suppressor of a temperature sensitive <i>hsf1</i> mutant
YGR179C	chr7	OKP1	Outer kinetochore protein, required for accurate mitotic chromosome segregation; component of the kinetochore sub-complex COMA (Ctf19p, Okp1p, Mcm21p, Ame1p) that functions as a platform for kinetochore assembly
YIL117C	chr9	PRM5	Pheromone-regulated protein, predicted to have 1 transmembrane segment; induced during cell integrity signaling
YJL165C	chr10	HAL5	Putative protein kinase; overexpression increases sodium and lithium tolerance, whereas gene disruption increases cation and low pH sensitivity and impairs potassium uptake, suggesting a role in regulation of Trk1p and/or Trk2p transporters
YPL267W	chr16		Protein of unknown function, potential Cdc28p substrate
YPL139C	chr16	UME1	Negative regulator of meiosis, required for repression of a subset of meiotic genes during vegetative growth, binding of histone deacetylase Rpd3p required for activity, contains a NEE box and a WD repeat motif; homologous with Wtm1p, Wtm2p
*****************************
Module 28		nQtl=3	nGene=31
chr14:440000-460000
chr15:300000-320000
chr4:1140000-1160000
---
YBR003W	chr2	COQ1	Hexaprenyl pyrophosphate synthetase, catalyzes the first step in ubiquinone (coenzyme Q) biosynthesis
YCR036W	chr3	RBK1	Putative ribokinase
YCR071C	chr3	IMG2	Mitochondrial ribosomal protein of the small subunit
YCL034W	chr3	LSB5	Protein of unknown function; binds Las17p, which is a homolog of human Wiskott-Aldrich Syndrome protein involved in actin patch assembly and actin polymerization
YDR368W	chr4	YPR1	2-methylbutyraldehyde reductase, may be involved in isoleucine catabolism
YDR304C	chr4	CPR5	Peptidyl-prolyl cis-trans isomerase (cyclophilin) of the endoplasmic reticulum, catalyzes the cis-trans isomerization of peptide bonds N-terminal to proline residues; transcriptionally induced in response to unfolded proteins in the ER
YDL122W	chr4	UBP1	Ubiquitin-specific protease that removes ubiquitin from ubiquitinated proteins; cleaves at the C terminus of ubiquitin fusions irrespective of their size; capable of cleaving polyubiquitin chains
YER017C	chr5	AFG3	Component, with Yta12p, of the mitochondrial inner membrane m-AAA protease that mediates degradation of misfolded or unassembled proteins and is also required for correct assembly of mitochondrial enzyme complexes
YER087W	chr5		Hypothetical protein
YGL002W	chr7	ERP6	Protein with similarity to Emp24p and Erv25p, member of the p24 family involved in ER to Golgi transport
YGR147C	chr7	NAT2	N alpha-acetyl-transferase, transfers acetyl group from acetyl coenzyme A to the N-terminal methionine residues of proteins
YGL161C	chr7	YIP5	Protein that interacts with Rab GTPases; computational analysis of large-scale protein-protein interaction data suggests a possible role in vesicle-mediated transport
YGR171C	chr7	MSM1	Mitochondrial methionyl-tRNA synthetase (MetRS), functions as a monomer in mitochondrial protein synthesis; functions similarly to cytoplasmic MetRS although the cytoplasmic form contains a zinc-binding domain not found in Msm1p
YIR022W	chr9	SEC11	18kDa catalytic subunit of the Signal Peptidase Complex (SPC; Spc1p, Spc2p, Spc3p, and Sec11p) which cleaves the signal sequence of proteins targeted to the endoplasmic reticulum
YJR080C	chr10		The authentic, non-tagged protein was localized to the mitochondria
YJR065C	chr10	ARP3	Essential component of the Arp2/3 complex, which is a highly conserved actin nucleation center required for the motility and integrity of actin patches; involved in endocytosis and membrane growth and polarity
YKL194C	chr11	MST1	Mitochondrial threonyl-tRNA synthetase
YKL087C	chr11	CYT2	Cytochrome c1 heme lyase, involved in maturation of cytochrome c1, which is a subunit of the mitochondrial ubiquinol-cytochrome-c reductase; links heme covalently to apocytochrome c1
YLR239C	chr12	LIP2	Lipoyl ligase, involved in the modification of mitochondrial enzymes by the attachment of lipoic acid groups
YLR382C	chr12	NAM2	Mitochondrial leucyl-tRNA synthetase, also has a direct role in splicing of several mitochondrial group I introns; indirectly required for mitochondrial genome maintenance
YLR190W	chr12	MMR1	Phosphorylated protein of the mitochondrial outer membrane, localizes only to mitochondria of the bud; interacts with Myo2p to mediate mitochondrial distribution to buds; mRNA is targeted to the bud via the transport system involving She2p
YLR253W	chr12		Putative protein of unknown function; green fluorescent protein (GFP)-fusion protein localizes to the mitochondria; transcription is periodic during the metabolic cycle; YLR253W is not an essential gene
YLR312W-A	chr12	MRPL15	Mitochondrial ribosomal protein of the large subunit
YMR304W	chr13	UBP15	Ubiquitin-specific protease that may play a role in ubiquitin precursor processing
YMR023C	chr13	MSS1	Mitochondrial protein, forms a heterodimer complex with Mto1p that performs the 5-carboxymethylaminomethyl modification of the wobble uridine base in mitochondrial tRNAs; similar to human GTPBP3
YMR098C	chr13		Protein of unknown function; green fluorescent protein (GFP)-fusion protein localizes to mitochondria; YMR098C is not an essential gene
YNL284C	chr14	MRPL10	Mitochondrial ribosomal protein of the large subunit; appears as two protein spots (YmL10 and YmL18) on two-dimensional SDS gels
YNL252C	chr14	MRPL17	Mitochondrial ribosomal protein of the large subunit
YOR334W	chr15	MRS2	Mitochondrial inner membrane Mg(2+) channel, required for maintenance of intramitochondrial Mg(2+) concentrations at the correct level to support splicing of group II introns
YPL097W	chr16	MSY1	Mitochondrial tyrosyl-tRNA synthetase
YPR024W	chr16	YME1	Subunit, with Mgr1p, of the mitochondrial inner membrane i-AAA protease complex, which is responsible for degradation of unfolded or misfolded mitochondrial gene products; mutation causes an elevated rate of mitochondrial turnover
*****************************
Module 29		nQtl=3	nGene=33
chr12:420000-440000
chr2:360000-380000
chr5:320000-340000
---
YAL059W	chr1	ECM1	Protein of unknown function, localized in the nucleoplasm and the nucleolus, genetically interacts with MTR2 in 60S ribosomal protein subunit export
YBR069C	chr2	TAT1	Amino acid transport protein for valine, leucine, isoleucine, and tyrosine, low-affinity tryptophan and histidine transporter; overexpression confers FK506 resistance
YBR114W	chr2	RAD16	Protein that recognizes and binds damaged DNA in an ATP-dependent manner (with Rad7p) during nucleotide excision repair; subunit of Nucleotide Excision Repair Factor 4 (NEF4); member of the SWI/SNF family
YBL072C	chr2	RPS8A	Protein component of the small (40S) ribosomal subunit; identical to Rps8Bp and has similarity to rat S8 ribosomal protein
YDR101C	chr4	ARX1	Shuttling pre-60S factor; involved in the biogenesis of ribosomal large subunit biogenesis; interacts directly with Alb1; responsible for Tif6 recycling defects in absence of Rei1; associated with the ribosomal export complex
YDR321W	chr4	ASP1	Cytosolic L-asparaginase, involved in asparagine catabolism
YDL209C	chr4	CWC2	Protein involved in pre-mRNA splicing, component of a complex containing Cef1p; interacts with Prp19p; contains an RNA recognition motif; has similarity to S. pombe Cwf2p
YDR417C	chr4		Hypothetical protein
YDR043C	chr4	NRG1	Transcriptional repressor that recruits the Cyc8p-Tup1p complex to promoters; mediates glucose repression and negatively regulates a variety of processes including filamentous growth and alkaline pH response
YDR110W	chr4	FOB1	Nucleolar protein required for DNA replication fork blocking and recombinational hotspot activities; binds to the replication fork barrier site in the rDNA region; related to retroviral integrases
YER102W	chr5	RPS8B	Protein component of the small (40S) ribosomal subunit; identical to Rps8Ap and has similarity to rat S8 ribosomal protein
YER126C	chr5	NSA2	Constituent of 66S pre-ribosomal particles, involved in 60S ribosomal subunit biogenesis
YER161C	chr5	SPT2	Protein involved in negative regulation of transcription, exhibits regulated interactions with both histones and SWI-SNF components, has similarity to mammalian HMG1 proteins
YGL029W	chr7	CGR1	Protein involved in nucleolar integrity and processing of the pre-rRNA for the 60S ribosome subunit; transcript is induced in response to cytotoxic stress but not genotoxic stress
YHL032C	chr8	GUT1	Glycerol kinase, converts glycerol to glycerol-3-phosphate; glucose repression of expression is mediated by Adr1p and Ino2p-Ino4p; derepression of expression on non-fermentable carbon sources is mediated by Opi1p and Rsf1p
YIL133C	chr9	RPL16A	N-terminally acetylated protein component of the large (60S) ribosomal subunit, binds to 5.8 S rRNA; has similarity to Rpl16Bp, E. coli L13 and rat L13a ribosomal proteins; transcriptionally regulated by Rap1p
YIL043C	chr9	CBR1	Microsomal cytochrome b reductase, not essential for viability; also detected in mitochondria
YJL141C	chr10	YAK1	Serine-threonine protein kinase that is part of a glucose-sensing system involved in growth control in response to glucose availability; translocates from the cytoplasm to the nucleus and phosphorylates Pop2p in response to a glucose signal
YJL183W	chr10	MNN11	Subunit of a Golgi mannosyltransferase complex that also contains Anp1p, Mnn9p, Mnn10p, and Hoc1p, and mediates elongation of the polysaccharide mannan backbone; has homology to Mnn10p
YKL009W	chr11	MRT4	Protein involved in mRNA turnover and ribosome assembly, localizes to the nucleolus
YKL154W	chr11	SRP102	Signal recognition particle (SRP) receptor beta subunit; involved in SRP-dependent protein targeting; anchors Srp101p to the ER membrane
YLR433C	chr12	CNA1	Calcineurin A; one isoform (the other is CMP2) of the catalytic subunit of calcineurin, a Ca++/calmodulin-regulated protein phosphatase which regulates Crz1p (a stress-response transcription factor), the other calcineurin subunit is CNB1
YLR177W	chr12		Putative protein of unknown function; phosphorylated by Dbf2p-Mob1p in vitro; some strains contain microsatellite polymophisms at this locus; YLR177W is not an essential gene
YML019W	chr13	OST6	Subunit of the oligosaccharyltransferase complex of the ER lumen, which catalyzes asparagine-linked glycosylation of newly synthesized proteins; similar to and partially functionally redundant with Ost3p
YNL255C	chr14	GIS2	Protein with seven cysteine-rich CCHC zinc-finger motifs, similar to human CNBP, proposed to be involved in the RAS/cAMP signaling pathway
YNL124W	chr14	NAF1	Protein required for the assembly of box H/ACA snoRNPs and for pre-rRNA processing, forms a complex with Shq1p and interacts with H/ACA snoRNP components Nhp2p and Cbf5p; has similarity to Gar1p and other RNA-binding proteins
YNL280C	chr14	ERG24	C-14 sterol reductase, acts in ergosterol biosynthesis; mutants accumulate the abnormal sterol ignosterol (ergosta-8,14 dienol), and are viable under anaerobic growth conditions but inviable on rich medium under aerobic conditions
YNL002C	chr14	RLP7	Nucleolar protein with similarity to large ribosomal subunit L7 proteins; constituent of 66S pre-ribosomal particles; plays an essential role in processing of precursors to the large ribosomal subunit RNAs
YOR264W	chr15	DSE3	Daughter cell-specific protein, may help establish daughter fate
YOR036W	chr15	PEP12	Target membrane receptor (t-SNARE) for vesicular intermediates traveling between the Golgi apparatus and the vacuole; controls entry of biosynthetic, endocytic, and retrograde traffic into the prevacuolar compartment; syntaxin
YOR146W	chr15		Hypothetical protein; open reading frame overlaps 5' end of essential PNO1 gene required for pre-18S rRNA processing
YPL177C	chr16	CUP9	Homeodomain-containing transcriptional repressor of PTR2, which encodes a major peptide transporter; imported peptides activate ubiquitin-dependent proteolysis, resulting in degradation of Cup9p and de-repression of PTR2 transcription
YPL237W	chr16	SUI3	Beta subunit of the translation initiation factor eIF2, involved in the identification of the start codon; proposed to be involved in mRNA binding
*****************************
Module 30		nQtl=3	nGene=34
chr16:520000-540000
chr2:540000-560000
chr4:1080000-1100000
---
YAL014C	chr1	SYN8	Endosomal SNARE related to mammalian syntaxin 8
YBR082C	chr2	UBC4	Ubiquitin-conjugating enzyme that mediates degradation of short-lived and abnormal proteins; interacts with E3-CaM in ubiquitinating calmodulin; interacts with many SCF ubiquitin protein ligases; component of the cellular stress response
YCL036W	chr3	GFD2	Protein of unknown function, identified as a high-copy suppressor of a dbp5 mutation
YDR170C	chr4	SEC7	Guanine nucleotide exchange factor (GEF) for ADP ribosylation factors involved in proliferation of the Golgi, intra-Golgi transport and ER-to-Golgi transport; found in the cytoplasm and on Golgi-associated coated vesicles
YDR476C	chr4		Hypothetical protein
YDR534C	chr4	FIT1	Mannoprotein that is incorporated into the cell wall via a glycosylphosphatidylinositol (GPI) anchor, involved in the retention of siderophore-iron in the cell wall
YDR346C	chr4	SVF1	Protein with a potential role in cell survival pathways, required for the diauxic growth shift; expression in mammalian cells increases survival under conditions inducing apoptosis
YDR320C	chr4	SWA2	Auxilin-like protein involved in vesicular transport; clathrin-binding protein required for uncoating of clathrin-coated vesicles
YDL072C	chr4	YET3	Endoplasmic reticulum transmembrane protein, homolog of human BAP31 protein
YER001W	chr5	MNN1	Alpha-1,3-mannosyltransferase, integral membrane glycoprotein of the Golgi complex, required for addition of alpha1,3-mannose linkages to N-linked and O-linked oligosaccharides, one of five S. cerevisiae proteins of the MNN1 family
YGL012W	chr7	ERG4	C-24(28) sterol reductase, catalyzes the final step in ergosterol biosynthesis; mutants are viable, but lack ergosterol
YGR276C	chr7	RNH70	3' exoribonuclease, required for 5S and tRNA-Arg3 maturation
YHR023W	chr8	MYO1	Type II myosin heavy chain, required for wild-type cytokinesis and cell separation; localizes to the actomyosin ring; binds to myosin light chains Mlc1p and Mlc2p through its IQ1 and IQ2 motifs respectively
YJL141C	chr10	YAK1	Serine-threonine protein kinase that is part of a glucose-sensing system involved in growth control in response to glucose availability; translocates from the cytoplasm to the nucleus and phosphorylates Pop2p in response to a glucose signal
YJL025W	chr10	RRN7	Protein involved in the transcription of 35S rRNA genes by RNA polymerase I; component of the core factor (CF) complex also composed of Rrn11p, Rrn6p and TATA-binding protein
YJR140C	chr10	HIR3	Transcriptional corepressor involved in the cell cycle-regulated transcription of histone genes HTA1, HTB1, HHT1, and HHT2; involved in position-dependent gene silencing and nucleosome reassembly
YJR065C	chr10	ARP3	Essential component of the Arp2/3 complex, which is a highly conserved actin nucleation center required for the motility and integrity of actin patches; involved in endocytosis and membrane growth and polarity
YKL173W	chr11	SNU114	GTPase component of U5 snRNP involved in mRNA splicing via spliceosome; binds directly to U5 snRNA; proposed to be involved in conformational changes of the spliceosome; similarity to ribosomal translocation factor EF-2
YKL065C	chr11	YET1	Endoplasmic reticulum transmembrane protein, homolog of human BAP31 protein
YKR052C	chr11	MRS4	Mitochondrial iron transporter of the mitochondrial carrier family (MCF), very similar to and functionally redundant with Mrs3p; functions under low-iron conditions; may transport other cations in addition to iron
YLR068W	chr12	FYV7	Protein of unknown function, required for survival upon exposure to K1 killer toxin; involved in processing the 35S rRNA primary transcript to generate the 20S and 27SA2 pre-rRNA transcripts
YMR200W	chr13	ROT1	Essential ER membrane protein; may be involved in protein folding; mutation causes defects in cell wall synthesis and in lysis of autophagic bodies, suppresses tor2 mutations, and is synthetically lethal with kar2-1 and with rot2 mutations
YMR294W	chr13	JNM1	Component of the yeast dynactin complex, consisting of Nip100p, Jnm1p, and Arp1p; required for proper nuclear migration and spindle partitioning during mitotic anaphase B
YML121W	chr13	GTR1	Cytoplasmic GTP binding protein and negative regulator, with homolog Gtr2p, of the Ran/Tc4 GTPase cycle; component of GSE complex, which is required for sorting of Gap1p; involved in phosphate transport; has homology to human RagA and RagB
YNL068C	chr14	FKH2	Transcription factor of the forkhead family that regulates the cell cycle and pseudohyphal growth; also involved in chromatin silencing at HML and HMR; potential Cdc28p substrate
YNL201C	chr14	PSY2	Putative subunit of an evolutionarily conserved protein phosphatase complex containing the catalytic subunit Pph3p and the regulatory subunit Psy4p; required for cisplatin and oxaliplatin resistance; localizes to nucleus
YNL021W	chr14	HDA1	Putative catalytic subunit of a class II histone deacetylase complex that also contains Hda2p and Hda3p; Hda1p interacts with the Hda2p-Hda3p subcomplex to form an active tetramer; deletion increases histone H2B, H3 and H4 acetylation
YOR144C	chr15	ELG1	Protein required for S phase progression and telomere homeostasis, forms an alternative replication factor C complex important for DNA replication and genome integrity; mutants are sensitive to DNA damage
YPL045W	chr16	VPS16	Subunit of the homotypic vacuole fusion and vacuole protein sorting (HOPS) complex; part of the Class C Vps complex essential for membrane docking and fusion at both the Golgi-to-endosome and endosome-to-vacuole stages of protein transport
YPL015C	chr16	HST2	Cytoplasmic member of the silencing information regulator 2 (Sir2) family of NAD(+)-dependent protein deacetylases; modulates nucleolar (rDNA) and telomeric silencing; possesses NAD(+)-dependent histone deacetylase activity in vitro
YPL009C	chr16		Hypothetical protein
YPR183W	chr16	DPM1	Dolichol phosphate mannose (Dol-P-Man) synthase of the ER membrane, catalyzes the formation of Dol-P-Man from Dol-P and GDP-Man; required for glycosyl phosphatidylinositol membrane anchoring, O mannosylation, and protein glycosylation
YPR154W	chr16	PIN3	Protein that induces appearance of [PIN+] prion when overproduced
YPR105C	chr16	COG4	Essential component of the conserved oligomeric Golgi complex (Cog1p through Cog8p), a cytosolic tethering complex that functions in protein trafficking to mediate fusion of transport vesicles to Golgi compartments
*****************************
Module 31		nQtl=2	nGene=24
chr12:660000-680000
chr15:580000-600000
---
YDR330W	chr4	UBX5	UBX (ubiquitin regulatory X) domain-containing protein that interacts with Cdc48p
YER027C	chr5	GAL83	One of three possible beta-subunits of the Snf1 kinase complex, allows nuclear localization of the Snf1 kinase complex in the presence of a nonfermentable carbon source; contains glycogen-binding domain
YGR198W	chr7		Cargo-transport protein involved in endocytosis; high-copy suppressor of the toxicity associated with heterologously expressed human A30P alpha-synuclein; GFP-fusion protein localizes to the cytoplasm; YGR198W is an essential gene
YGL085W	chr7		Putative protein of unknown function, has homology to Staphylococcus aureus nuclease; green fluorescent protein (GFP)-fusion protein localizes to mitochondria
YGR037C	chr7	ACB1	Acyl-CoA-binding protein, transports newly synthesized acyl-CoA esters from fatty acid synthetase (Fas1p-Fas2p) to acyl-CoA-consuming processes
YGR183C	chr7	QCR9	Subunit 9 of the ubiquinol cytochrome-c reductase complex, which is a component of the mitochondrial inner membrane electron transport chain; required for electron transfer at the ubiquinol oxidase site of the complex
YHL046C	chr8		Putative protein of unknown function; not an essential gene
YLR087C	chr12	CSF1	Protein required for fermentation at low temperature
YLR427W	chr12	MAG2	DNA-3-methyladenine glycosidase II that catalyzes of the hydrolysis of alkylated DNA
YLR395C	chr12	COX8	Subunit VIII of cytochrome c oxidase, which is the terminal member of the mitochondrial inner membrane electron transport chain
YLR304C	chr12	ACO1	Aconitase, required for the tricarboxylic acid (TCA) cycle and also independently required for mitochondrial genome maintenance; component of the mitochondrial nucleoid; mutation leads to glutamate auxotrophy
YLL012W	chr12	YEH1	Steryl ester hydrolase, one of three gene products (Yeh1p, Yeh2p, Tgl1p) responsible for steryl ester hydrolase activity and involved in sterol homeostasis; localized to lipid particle membranes
YMR145C	chr13	NDE1	Mitochondrial external NADH dehydrogenase, catalyzes the oxidation of cytosolic NADH; Nde1p and Nde2p are involved in providing the cytosolic NADH to the mitochondrial respiratory chain
YMR314W	chr13	PRE5	20S proteasome alpha-type subunit
YMR208W	chr13	ERG12	Mevalonate kinase, acts in the biosynthesis of isoprenoids and sterols, including ergosterol, from mevalonate
YNL158W	chr14	PGA1	Essential protein required for maturation of Gas1p and Pho8p; green fluorescent protein (GFP)-fusion protein localizes to the nuclear periphery; has synthetic genetic interations with secretory pathway genes
YOR172W	chr15	YRM1	Zn2-Cys6 zinc-finger transcription factor that activates genes involved in multidrug resistance; paralog of Yrr1p, acting on an overlapping set of target genes
YOL063C	chr15	CRT10	Protein involved in transcriptional regulation of RNR2 and RNR3; expression of the gene is induced by DNA damage and null mutations confer increased resistance to hydroxyurea; N-terminal region has a leucine repeat and a WD40 repeat
YOR157C	chr15	PUP1	Endopeptidase with trypsin-like activity that cleaves after basic residues; beta-type subunit of 20S proteasome synthesized as a proprotein before being proteolytically processed for assembly into 20S particle; human homolog is subunit Z
YOR148C	chr15	SPP2	Essential protein that promotes the first step of splicing and is required for the final stages of spliceosome maturation; interacts with Prp2p, which may release Spp2p from the spliceosome following the first cleavage reaction
YOR125C	chr15	CAT5	Mitochondrial inner membrane protein directly involved in ubiquinone biosynthesis, essential for several other metabolic pathways including respiration and gluconeogenic gene activation
YOL059W	chr15	GPD2	NAD-dependent glycerol 3-phosphate dehydrogenase, homolog of Gpd1p, expression is controlled by an oxygen-independent signaling pathway required to regulate metabolism under anoxic conditions; located in cytosol and mitochondria
YOR117W	chr15	RPT5	One of six ATPases of the 19S regulatory particle of the 26S proteasome involved in the degradation of ubiquitinated substrates; recruited to the GAL1-10 promoter region upon induction of transcription
YPL282C	chr16		Hypothetical protein
*****************************
Module 32		nQtl=3	nGene=21
chr15:140000-160000
chr1:20000-40000
chr8:520000-540000
---
YAR062W	chr
YAR061W	chr
YAL055W	chr1	PEX22	Putative peroxisomal membrane protein required for import of peroxisomal proteins, functionally complements a Pichia pastoris pex22 mutation
YAL065C	chr1		Hypothetical protein
YAL056W	chr1	GPB2	Proposed beta subunit of the heterotrimeric G protein; interacts with the receptor Grp1p, affects signaling by altering the level of phosphorylation of PKS substrates; regulates pseudohyphal growth through cAMP levels; homolog of Gpb1p
YAR050W	chr1	FLO1	Lectin-like protein involved in flocculation, cell wall protein that binds to mannose chains on the surface of other cells, confers floc-forming ability that is chymotrypsin sensitive and heat resistant; similar to Flo5p
YAL054C	chr1	ACS1	Acetyl-coA synthetase isoform, expressed during growth on nonfermentable carbon sources and under aerobic conditions
YAL041W	chr1	CDC24	Guanine nucleotide exchange factor (GEF or GDP-release factor) for Cdc42p; required for polarity establishment and maintenance, and mutants have morphological defects in bud formation and shmooing
YAL060W	chr1	BDH1	NAD-dependent (2R,3R)-2,3-butanediol dehydrogenase, a zinc-containing medium-chain alcohol dehydrogenase, produces 2,3-butanediol from acetoin during fermentation and allows using 2,3-butanediol as a carbon source during aerobic growth
YAL063C	chr1	FLO9	Lectin-like protein with similarity to Flo1p, thought to be expressed and involved in flocculation
YBR233W	chr2	PBP2	RNA binding protein with similarity to mammalian heterogeneous nuclear RNP K protein, involved in the regulation of telomere position effect and telomere length
YDL037C	chr4	BSC1	Protein of unconfirmed function, similar to cell surface flocculin Muc1p; ORF exhibits genomic organization compatible with a translational readthrough-dependent mode of expression
YDR088C	chr4	SLU7	RNA splicing factor, required for ATP-independent portion of 2nd catalytic step of spliceosomal RNA splicing; interacts with Prp18p; contains zinc knuckle domain
YDR056C	chr4		Hypothetical protein
YDR100W	chr4	TVP15	Integral membrane protein localized to late Golgi vesicles along with the v-SNARE Tlg2p
YHR213W	chr8		Hypothetical protein
YHR211W	chr8	FLO5	Lectin-like protein involved in flocculation, cell wall protein that binds to mannose chains on the surface of other cells, confers floc-forming ability that is chymotrypsin resistant but heat labile; similar to Flo1p
YJL210W	chr10	PEX2	RING-finger peroxin, peroxisomal membrane protein with a C-terminal zinc-binding RING domain, forms putative translocation subcomplex with Pex10p and Pex12p which functions in peroxisomal matrix protein import
YML088W	chr13	UFO1	F-box receptor protein, subunit of the Skp1-Cdc53-F-box receptor (SCF) E3 ubiquitin ligase complex; binds to phosphorylated Ho endonuclease, allowing its ubiquitylation by SCF and subsequent degradation
YOL047C	chr15		Protein of unknown function; green fluorescent protein (GFP)-fusion protein localizes to the cytoplasm in a punctate pattern
YPL095C	chr16	EEB1	Acyl-coenzymeA:ethanol O-acyltransferase responsible for the major part of medium-chain fatty acid ethyl ester biosynthesis during fermentation; possesses short chain esterase activity; may be involved in lipid metabolism and detoxification
*****************************
Module 33		nQtl=3	nGene=20
chr10:40000-60000
chr2:640000-660000
chr6:40000-60000
---
YPL276W	chr
YPL275W	chr
YDR527W	chr4	RBA50	Protein involved in transcription; interacts with RNA polymerase II subunits Rpb2p, Rpb3, and Rpb11p; has similarity to human RPAP1
YDR530C	chr4	APA2	Diadenosine 5',5''-P1,P4-tetraphosphate phosphorylase II (AP4A phosphorylase), involved in catabolism of bis(5'-nucleosidyl) tetraphosphates; has similarity to Apa1p
YFL053W	chr6	DAK2	Dihydroxyacetone kinase, required for detoxification of dihydroxyacetone (DHA); involved in stress adaptation
YFL052W	chr6		Putative zinc cluster protein that contains a DNA binding domain; null mutant sensitive to calcofluor white, low osmolarity and heat, suggesting a role for YFL052Wp in cell wall integrity
YFL054C	chr6		Putative channel-like protein; similar to Fps1p; mediates passive diffusion of glycerol in the presence of ethanol
YFL055W	chr6	AGP3	Low-affinity amino acid permease, may act to supply the cell with amino acids as nitrogen source in nitrogen-poor conditions; transcription is induced under conditions of sulfur limitation
YFL056C	chr6	AAD6	Putative aryl-alcohol dehydrogenase with similarity to P. chrysosporium aryl-alcohol dehydrogenase, involved in the oxidative stress response
YGL087C	chr7	MMS2	Protein involved in error-free postreplication DNA repair; forms a heteromeric complex with Ubc13p that has a ubiquitin-conjugating activity; cooperates with chromatin-associated RING finger proteins, Rad18p and Rad5p
YJL163C	chr10		Hypothetical protein
YJL025W	chr10	RRN7	Protein involved in the transcription of 35S rRNA genes by RNA polymerase I; component of the core factor (CF) complex also composed of Rrn11p, Rrn6p and TATA-binding protein
YKR066C	chr11	CCP1	Mitochondrial cytochrome-c peroxidase; degrades reactive oxygen species in mitochondria, involved in the response to oxidative stress
YKL139W	chr11	CTK1	Catalytic (alpha) subunit of C-terminal domain kinase I (CTDK-I), which phosphorylates the C-terminal repeated domain of the RNA polymerase II large subunit (Rpo21p) to affect both transcription and pre-mRNA 3' end processing
YMR173W	chr13	DDR48	DNA damage-responsive protein, expression is increased in response to heat-shock stress or treatments that produce DNA lesions; contains multiple repeats of the amino acid sequence NNNDSYGS
YNL331C	chr14	AAD14	Putative aryl-alcohol dehydrogenase with similarity to P. chrysosporium aryl-alcohol dehydrogenase; mutational analysis has not yet revealed a physiological role
YNL299W	chr14	TRF5	Poly (A) polymerase involved in nuclear RNA quality control based on: homology with Trf4p, genetic interactions with TRF4 mutants, physical interaction with Mtr4p (TRAMP subunit), and by direct assay; disputed role as a sigma DNA polymerase
YOR388C	chr15	FDH1	NAD(+)-dependent formate dehydrogenase, may protect cells from exogenous formate
YOR342C	chr15		Hypothetical protein
YOL006C	chr15	TOP1	Topoisomerase I, nuclear enzyme that relieves torsional strain in DNA by cleaving and re-sealing the phosphodiester backbone; relaxes both positively and negatively supercoiled DNA; functions in replication, transcription, and recombination
*****************************
Module 34		nQtl=3	nGene=25
chr15:180000-200000
chr4:200000-220000
chr7:0-20000
---
YBL099W	chr2	ATP1	Alpha subunit of the F1 sector of mitochondrial F1F0 ATP synthase, which is a large, evolutionarily conserved enzyme complex required for ATP synthesis
YBR261C	chr2		Putative S-adenosylmethionine-dependent methyltransferase of the seven beta-strand family; green fluorescent protein (GFP)-fusion protein localizes to the cytoplasm; YBR261C is not an essential gene
YBL064C	chr2	PRX1	Mitochondrial peroxiredoxin (1-Cys Prx) with thioredoxin peroxidase activity, has a role in reduction of hydroperoxides; induced during respiratory growth and under conditions of oxidative stress
YDL124W	chr4		NADPH-dependent alpha-keto amide reductase; reduces aromatic alpha-keto amides, aliphatic alpha-keto esters, and aromatic alpha-keto esters
YDL022W	chr4	GPD1	NAD-dependent glycerol-3-phosphate dehydrogenase, key enzyme of glycerol synthesis, essential for growth under osmotic stress; expression regulated by high-osmolarity glycerol response pathway; homolog of Gpd2p
YDR178W	chr4	SDH4	Membrane anchor subunit of succinate dehydrogenase (Sdh1p, Sdh2p, Sdh3p, Sdh4p), which couples the oxidation of succinate to the transfer of electrons to ubiquinone
YDL132W	chr4	CDC53	Cullin, structural protein of SCF complexes (which also contain Skp1p, Cdc34p, and an F-box protein) involved in ubiquitination; SCF promotes the G1-S transition by targeting G1 cyclins and the Cln-CDK inhibitor Sic1p for degradation
YDL150W	chr4	RPC53	RNA polymerase III subunit C53
YDL105W	chr4	NSE4	Nuclear protein that plays a role in the function of the Smc5p-Rhc18p complex
YER049W	chr5		Hypothetical protein
YER095W	chr5	RAD51	Strand exchange protein, forms a helical filament with DNA that searches for homology; involved in the recombinational repair of double-strand breaks in DNA during vegetative growth and meiosis; homolog of Dmc1p and bacterial RecA protein
YER151C	chr5	UBP3	Ubiquitin-specific protease that interacts with Bre5p to co-regulate anterograde and retrograde transport between endoplasmic reticulum and Golgi compartments; inhibitor of gene silencing; cleaves ubiquitin fusions but not polyubiquitin
YGL104C	chr7	VPS73	Mitochondrial protein of unknown function involved in vacuolar protein sorting
YHR003C	chr8		Protein of unknown function, localized to the mitochondrial outer membrane
YJL137C	chr10	GLG2	Self-glucosylating initiator of glycogen synthesis, also glucosylates n-dodecyl-beta-D-maltoside; similar to mammalian glycogenin
YKL146W	chr11	AVT3	Vacuolar transporter, exports large neutral amino acids from the vacuole; member of a family of seven S. cerevisiae genes (AVT1-7) related to vesicular GABA-glycine transporters
YKL141W	chr11	SDH3	Cytochrome b subunit of succinate dehydrogenase (Sdh1p, Sdh2p, Sdh3p, Sdh4p), which couples the oxidation of succinate to the transfer of electrons to ubiquinone
YKL036C	chr11		Dubious open reading frame, unlikely to encode a protein; not conserved in closely related <i>Saccharomyces</i> species; partially overlaps the essential gene UGP1 gene and uncharacterized ORF YKL037W
YMR152W	chr13	YIM1	Protein of unknown function; proposed to be involved in responding to DNA damaging agents
YMR300C	chr13	ADE4	Phosphoribosylpyrophosphate amidotransferase (PRPPAT; amidophosphoribosyltransferase), catalyzes first step of the 'de novo' purine nucleotide biosynthetic pathway
YMR315W	chr13		Putative protein of unknown function; green fluorescent protein (GFP)-fusion protein localizes to the cytoplasm and nucleus; YMR315W is not an essential gene
YNR002C	chr14	ATO2	Putative transmembrane protein, involved in the export of ammonia, a starvation signal that promotes cell death in the center of aging colonies; member of the TC 9.B.33 YaaH family; homolog of Ady2p and Y. lipolytica Gpr1p
YOR374W	chr15	ALD4	Mitochondrial aldehyde dehydrogenase, required for growth on ethanol and conversion of acetaldehyde to acetate; activity is K+ dependent; utilizes NADP+ or NAD+ equally as coenzymes; expression is glucose repressed
YOR142W	chr15	LSC1	Alpha subunit of succinyl-CoA ligase, which is a mitochondrial enzyme of the TCA cycle that catalyzes the nucleotide-dependent conversion of succinyl-CoA to succinate
YPL262W	chr16	FUM1	Fumarase, converts fumaric acid to L-malic acid in the TCA cycle; cytosolic and mitochondrial localization determined by the N-terminal mitochondrial targeting sequence and protein conformation
*****************************
Module 35		nQtl=2	nGene=18
chr10:80000-100000
chr16:480000-500000
---
YER048W-A	chr5	ISD11	Protein required for mitochondrial iron-sulfur cluster biosynthesis
YGR133W	chr7	PEX4	Peroxisomal ubiquitin conjugating enzyme required for peroxisomal matrix protein import and peroxisome biogenesis
YGR089W	chr7	NNF2	Protein that exhibits physical and genetic interactions with Rpb8p, which is a subunit of RNA polymerases I, II, and III; computational analysis of large-scale protein-protein interaction data suggests a role in chromosome segregation
YGR098C	chr7	ESP1	Separase with cysteine protease activity (related to caspases) that promotes sister chromatid separation by mediating dissociation of the cohesin Scc1p from chromatin; inhibited by Pds1p
YJL176C	chr10	SWI3	Subunit of the SWI/SNF chromatin remodeling complex, which regulates transcription by remodeling chromosomes; required for transcription of many genes, including ADH1, ADH2, GAL1, HO, INO1 and SUC2
YJL158C	chr10	CIS3	Mannose-containing glycoprotein constituent of the cell wall; member of the PIR (proteins with internal repeats) family
YJR140C	chr10	HIR3	Transcriptional corepressor involved in the cell cycle-regulated transcription of histone genes HTA1, HTB1, HHT1, and HHT2; involved in position-dependent gene silencing and nucleosome reassembly
YJL187C	chr10	SWE1	Protein kinase that regulates the G2/M transition by inhibition of Cdc28p kinase activity; localizes to the nucleus and to the daughter side of the mother-bud neck; homolog of S. pombe Wee1p; potential Cdc28p substrate
YKL013C	chr11	ARC19	Subunit of the ARP2/3 complex, which is required for the motility and integrity of cortical actin patches
YLR357W	chr12	RSC2	One of 15 subunits of the 'Remodel the Structure of Chromatin' (RSC) complex; required for expression of mid-late sporulation-specific genes; involved in telomere maintenance
YLR272C	chr12	YCS4	Non-SMC subunit of the condensin complex (Smc2p-Smc4p-Ycs4p-Brn1p-Ycg1p); required for establishment and maintenance of chromosome condensation, chromosome segregation, chromatin binding of condensin and silencing at the mating type locus
YML059C	chr13	NTE1	Serine esterase that deacylates exogenous lysophospholipids, homolog of human neuropathy target esterase (NTE); mammalian NTE1 deacylates phosphatidylcholine to glycerophosphocholine
YNL216W	chr14	RAP1	DNA-binding protein involved in either activation or repression of transcription, depending on binding site context; also binds telomere sequences and plays a role in telomeric position effect (silencing) and telomere structure
YPL024W	chr16	RMI1	Involved in response to DNA damage; null mutants have increased rates of recombination and delayed S phase; interacts physically and genetically with Sgs1p (RecQ family member) and Top3p (topoisomerase III)
YPL082C	chr16	MOT1	Essential abundant protein involved in regulation of transcription, removes Spt15p (TBP) from DNA via its C-terminal ATPase activity, forms a complex with TBP that binds TATA DNA with high affinity but with altered specificity
YPL035C	chr16		Hypothetical protein
YPL016W	chr16	SWI1	Subunit of the SWI/SNF chromatin remodeling complex, which regulates transcription by remodeling chromosomes; required for transcription of many genes, including ADH1, ADH2, GAL1, HO, INO1 and SUC2
YPL038W	chr16	MET31	Zinc-finger DNA-binding protein, involved in regulating expression of the methionine biosynthetic genes, similar to Met32p
*****************************
Module 36		nQtl=3	nGene=25
chr15:100000-120000
chr16:440000-460000
chr8:120000-140000
---
YJL114W	chr
YJL113W	chr
YBL061C	chr2	SKT5	Activator of Chs3p (chitin synthase III), recruits Chs3p to the bud neck via interaction with Bni4p; has similarity to Shc1p, which activates Chs3p during sporulation
YCR065W	chr3	HCM1	Forkhead transcription factor that drives S-phase specific expression of genes involved in chromosome segregation, spindle dynamics, and budding; suppressor of calmodulin mutants with specific SPB assembly defects; telomere maintenance role
YCR089W	chr3	FIG2	Cell wall adhesin, expressed specifically during mating; may be involved in maintenance of cell wall integrity during mating
YDL049C	chr4	KNH1	Protein with similarity to Kre9p, which is involved in cell wall beta 1,6-glucan synthesis; overproduction suppresses growth defects of a kre9 null mutant
YDR224C	chr4	HTB1	One of two nearly identical (see HTB2) histone H2B subtypes required for chromatin assembly and chromosome function; Rad6p-Bre1p-Lge1p mediated ubiquitination regulates transcriptional activation, meiotic DSB formation and H3 methylation
YDR249C	chr4		Hypothetical protein
YER095W	chr5	RAD51	Strand exchange protein, forms a helical filament with DNA that searches for homology; involved in the recombinational repair of double-strand breaks in DNA during vegetative growth and meiosis; homolog of Dmc1p and bacterial RecA protein
YFR055W	chr6		Putative cystathionine beta-lyase; involved in copper ion homeostasis and sulfur metabolism; null mutant displays increased levels of spontaneous Rad52 foci
YFL017C	chr6	GNA1	Evolutionarily conserved glucosamine-6-phosphate acetyltransferase required for multiple cell cycle events including passage through START, DNA synthesis, and mitosis; involved in UDP-N-acetylglucosamine synthesis, forms GlcNAc6P from AcCoA
YGL250W	chr7		Putative protein of unknown function; deletion mutant results in reduced PIS1 expression and has growth defects on non-fermentable carbon sources and on minimal media; GFP-fusion protein localizes to both the cytoplasm and the nucleus
YHR009C	chr8		Putative protein of unknown function; not an essential gene
YHR167W	chr8	THP2	Subunit of the THO complex, which connects transcription elongation and mitotic recombination, and of the TREX complex, which is recruited to activated genes and couples transcription to mRNA export; involved in telomere maintenance
YHR007C	chr8	ERG11	Lanosterol 14-alpha-demethylase, catalyzes the C-14 demethylation of lanosterol to form 4,4''-dimethyl cholesta-8,14,24-triene-3-beta-ol in the ergosterol biosynthesis pathway; member of the cytochrome P450 family
YLR332W	chr12	MID2	O-glycosylated plasma membrane protein that acts as a sensor for cell wall integrity signaling and activates the pathway; interacts with Rom2p, a guanine nucleotide exchange factor for Rho1p, and with cell integrity pathway protein Zeo1p
YLR390W	chr12	ECM19	Non-essential protein of unknown function
YNL098C	chr14	RAS2	GTP-binding protein that regulates the nitrogen starvation response, sporulation, and filamentous growth; farnesylation and palmitoylation required for activity and localization to plasma membrane; homolog of mammalian Ras proto-oncogenes
YNL031C	chr14	HHT2	One of two identical histone H3 proteins (see also HHT1); core histone required for chromatin assembly, involved in heterochromatin-mediated telomeric and HM silencing; regulated by acetylation, methylation, and mitotic phosphorylation
YNL212W	chr14	VID27	Cytoplasmic protein of unknown function; possibly involved in vacuolar protein degradation; not essential for proteasome-dependent degradation of fructose-1,6-bisphosphatase (FBPase); null mutants exhibit normal growth
YOR066W	chr15		Protein of unknown function; potential Cdc28p substrate
YPR028W	chr16	YOP1	Membrane protein that interacts with Yip1p to mediate membrane traffic; overexpression results in cell death and accumulation of internal cell membranes; regulates vesicular traffic in stressed cells
YPR145W	chr16	ASN1	Asparagine synthetase, isozyme of Asn2p; catalyzes the synthesis of L-asparagine from L-aspartate in the asparagine biosynthetic pathway
YPL139C	chr16	UME1	Negative regulator of meiosis, required for repression of a subset of meiotic genes during vegetative growth, binding of histone deacetylase Rpd3p required for activity, contains a NEE box and a WD repeat motif; homologous with Wtm1p, Wtm2p
YPL127C	chr16	HHO1	Histone H1, a linker histone required for nucleosome packaging at restricted sites; suppresses DNA repair involving homologous recombination; not required for telomeric silencing, basal transcriptional repression, or efficient sporulation
*****************************
Module 37		nQtl=3	nGene=25
chr13:80000-100000
chr2:380000-400000
chr8:100000-120000
---
YIL080W	chr
YIL082W-A	chr
YBL086C	chr2		Protein of unknown function; green fluorescent protein (GFP)-fusion protein localizes to the cell periphery
YBR083W	chr2	TEC1	Transcription factor required for full Ty1 epxression, Ty1-mediated gene activation, and haploid invasive and diploid pseudohyphal growth; TEA/ATTS DNA-binding domain family member
YCR043C	chr3		Putative protein of unknown function; green fluorescent protein (GFP)-fusion protein localizes to the Golgi apparatus; YCR043C is not an essential gene
YDL240W	chr4	LRG1	Putative GTPase-activating protein (GAP) involved in the Pkc1p-mediated signaling pathway that controls cell wall integrity; appears to specifically regulate 1,3-beta-glucan synthesis
YEL001C	chr5		Putative protein of unknown function; green fluorescent protein (GFP)-fusion localizes to the ER; YEL001C is non-essential
YEL032W	chr5	MCM3	Protein involved in DNA replication; component of the Mcm2-7 hexameric complex that binds chromatin as a part of the pre-replicative complex
YGL036W	chr7		Putative protein of unknown function; green fluorescent protein (GFP)-fusion protein localizes to the cytoplasm; YGL036W is not an essential gene
YGL060W	chr7	YBP2	Protein with a role in resistance to oxidative stress; has similarity to Ybp1p, which is involved in regulation of the transcription factor Yap1p via oxidation of specific cysteine residues
YHR005C	chr8	GPA1	GTP-binding alpha subunit of the heterotrimeric G protein that couples to pheromone receptors; negatively regulates the mating pathway by sequestering G(beta)gamma and by triggering an adaptive response; activates Vps34p at the endosome
YHR084W	chr8	STE12	Transcription factor that is activated by a MAP kinase signaling cascade, activates genes involved in mating or pseudohyphal/invasive growth pathways; cooperates with Tec1p transcription factor to regulate genes specific for invasive growth
YHR053C	chr8	CUP1-1	Metallothionein, binds copper and mediates resistance to high concentrations of copper and cadmium; locus is variably amplified in different strains, with two copies, CUP1-1 and CUP1-2, in the genomic sequence reference strain S288C
YIL045W	chr9	PIG2	Putative type-1 protein phosphatase targeting subunit that tethers Glc7p type-1 protein phosphatase to Gsy2p glycogen synthase
YJL157C	chr10	FAR1	Cyclin-dependent kinase inhibitor that mediates cell cycle arrest in response to pheromone; also forms a complex with Cdc24p, Ste4p, and Ste18p that may specify the direction of polarized growth during mating; potential Cdc28p substrate
YJR054W	chr10		Vacuolar protein of unknown function; potential Cdc28p substrate
YJL132W	chr10		Putative protein of unknown function; localizes to the membrane fraction; possible Zap1p-regulated target gene induced by zinc deficiency; YJL132W is a non-essential gene
YJR143C	chr10	PMT4	Protein O-mannosyltransferase, transfers mannose residues from dolichyl phosphate-D-mannose to protein serine/threonine residues; appears to form homodimers in vivo and does not complex with other Pmt proteins; target for new antifungals
YLR451W	chr12	LEU3	Zinc-finger transcription factor that regulates genes involved in branched chain amino acid biosynthesis and ammonia assimilation; positively regulated by alpha-isopropylmalate, an intermediate in leucine biosynthesis
YML054C	chr13	CYB2	Cytochrome b2 (L-lactate cytochrome-c oxidoreductase), component of the mitochondrial intermembrane space, required for lactate utilization; expression is repressed by glucose and anaerobic conditions
YMR016C	chr13	SOK2	Nuclear protein that plays a regulatory role in the cyclic AMP (cAMP)-dependent protein kinase (PKA) signal transduction pathway; negatively regulates pseudohyphal differentiation; homologous to several transcription factors
YNL078W	chr14	NIS1	Protein localized in the bud neck at G2/M phase; physically interacts with septins; possibly involved in a mitotic signaling network
YOR066W	chr15		Protein of unknown function; potential Cdc28p substrate
YPR122W	chr16	AXL1	Haploid specific endoprotease that performs one of two N-terminal cleavages during maturation of a-factor mating pheromone; required for axial budding pattern of haploid cells
YPL141C	chr16		Hypothetical protein
*****************************
Module 38		nQtl=3	nGene=35
chr15:140000-160000
chr16:500000-520000
chr5:340000-360000
---
YFL035C-A	chr
YBL098W	chr2	BNA4	Kynurenine 3-mono oxygenase, required for biosynthesis of nicotinic acid from tryptophan via kynurenine pathway
YBR177C	chr2	EHT1	Acyl-coenzymeA:ethanol O-acyltransferase that plays a minor role in medium-chain fatty acid ethyl ester biosynthesis; contains esterase activity; localizes to lipid particles and the mitochondrial outer membrane
YDR224C	chr4	HTB1	One of two nearly identical (see HTB2) histone H2B subtypes required for chromatin assembly and chromosome function; Rad6p-Bre1p-Lge1p mediated ubiquitination regulates transcriptional activation, meiotic DSB formation and H3 methylation
YDR406W	chr4	PDR15	ATP binding cassette (ABC) transporter of the plasma membrane; general stress response factor implicated in cellular detoxification; target of Pdr1p, Pdr3p and Pdr8p transcription regulators; promoter contains a PDR responsive element
YDR300C	chr4	PRO1	Gamma-glutamyl kinase, catalyzes the first step in proline biosynthesis
YER062C	chr5	HOR2	One of two redundant DL-glycerol-3-phosphatases (RHR2/GPP1 encodes the other) involved in glycerol biosynthesis; induced in response to hyperosmotic stress and oxidative stress, and during the diauxic transition
YER095W	chr5	RAD51	Strand exchange protein, forms a helical filament with DNA that searches for homology; involved in the recombinational repair of double-strand breaks in DNA during vegetative growth and meiosis; homolog of Dmc1p and bacterial RecA protein
YER169W	chr5	RPH1	Transcriptional repressor of PHR1, which is a photolyase induced by DNA damage; binds to AG(4) (C(4)T) sequence upstream of PHR1; Rph1p phosphorylation during DNA damage is under control of the MEC1-RAD53 pathway
YER001W	chr5	MNN1	Alpha-1,3-mannosyltransferase, integral membrane glycoprotein of the Golgi complex, required for addition of alpha1,3-mannose linkages to N-linked and O-linked oligosaccharides, one of five S. cerevisiae proteins of the MNN1 family
YER070W	chr5	RNR1	Ribonucleotide-diphosphate reductase (RNR), large subunit; the RNR complex catalyzes the rate-limiting step in dNTP synthesis and is regulated by DNA replication and DNA damage checkpoint pathways via localization of the small subunits
YFR055W	chr6		Putative cystathionine beta-lyase; involved in copper ion homeostasis and sulfur metabolism; null mutant displays increased levels of spontaneous Rad52 foci
YGR079W	chr7		Putative protein of unknown function; YGR079W is not an essential gene
YHL040C	chr8	ARN1	Transporter, member of the ARN family of transporters that specifically recognize siderophore-iron chelates; responsible for uptake of iron bound to ferrirubin, ferrirhodin, and related siderophores
YHR016C	chr8	YSC84	Protein involved in the organization of the actin cytoskeleton; contains SH3 domain similar to Rvs167p
YJL186W	chr10	MNN5	Alpha-1,2-mannosyltransferase, responsible for addition of the second alpha-1,2-linked mannose of the branches on the mannan backbone of oligosaccharides, localizes to an early Golgi compartment
YKL040C	chr11	NFU1	Protein involved in iron metabolism in mitochondria; similar to NifU, which is a protein required for the maturation of the Fe/S clusters of nitrogenase in nitrogen-fixing bacteria
YKR093W	chr11	PTR2	Integral membrane peptide transporter, mediates transport of di- and tri-peptides; conserved protein that contains 12 transmembrane domains; PTR2 expression is regulated by the N-end rule pathway via repression by Cup9p
YLL028W	chr12	TPO1	Polyamine transporter that recognizes spermine, putrescine, and spermidine; catalyzes uptake of polyamines at alkaline pH and excretion at acidic pH; phosphorylation enhances activity and sorting to the plasma membrane
YLR342W	chr12	FKS1	Catalytic subunit of 1,3-beta-D-glucan synthase, functionally redundant with alternate catalytic subunit Gsc2p; binds to regulatory subunit Rho1p; involved in cell wall synthesis and maintenance; localizes to sites of cell wall remodeling
YML052W	chr13	SUR7	Putative integral membrane protein; component of eisosomes; associated with endocytosis, along with Pil1p and Lsp1p; sporulation and plasma membrane sphingolipid content are altered in mutants
YMR003W	chr13		Protein of unknown function; green fluorescent protein (GFP)-fusion protein localizes to the mitochondria; YMR003W is not an essential gene
YML131W	chr13		Putative protein of unknown function with similarity to oxidoreductases; mRNA expression is increased in a HOG1 and SKO1-dependent manner after osmotic shock; GFP-fusion protein localizes to the cytoplasm; YML131W is not an essential gene
YMR251W-A	chr13	HOR7	Protein of unknown function; overexpression suppresses Ca2+ sensitivity of mutants lacking inositol phosphorylceramide mannosyltransferases Csg1p and Csh1p; transcription is induced under hyperosmotic stress and repressed by alpha factor
YNL234W	chr14		Similar to globins and has a functional heme-binding domain; involved in glucose signaling or metabolism; regulated by Rgt1p
YNR009W	chr14	NRM1	Transcriptional co-repressor of MBF (MCB binding factor)-regulated gene expression; Nrm1p associates stably with promoters via MBF to repress transcription upon exit from G1 phase
YNL087W	chr14	TCB2	Bud-specific protein with a potential role in membrane trafficking; GFP-fusion protein migrates from the cell surface to intracellular vesicles near vacuole; contains 3 calcium and lipid binding domains; mRNA is targeted to the bud via the mRNA transport system involving She2p
YOR101W	chr15	RAS1	GTPase involved in G-protein signaling in the adenylate cyclase activating pathway, plays a role in cell proliferation; localized to the plasma membrane; homolog of mammalian RAS proto-oncogenes
YOL095C	chr15	HMI1	Mitochondrial inner membrane localized ATP-dependent DNA helicase, required for the maintenance of the mitochondrial genome; not required for mitochondrial transcription; has homology to E. coli helicase uvrD
YOL149W	chr15	DCP1	Subunit of the Dcp1p-Dcp2p decapping enzyme complex, which removes the 5' cap structure from mRNAs prior to their degradation; enhances the activity of catalytic subunit Dcp2p; regulated by DEAD box protein Dhh1p
YOR278W	chr15	HEM4	Uroporphyrinogen III synthase, catalyzes the conversion of hydroxymethylbilane to uroporphyrinogen III, the fourth step in the heme biosynthetic pathway
YPL020C	chr16	ULP1	Ubl (ubiquitin-like protein)-specific protease that cleaves Smt3p protein conjugates; specifically required for cell cycle progression; associates with nucleoporins and may interact with septin rings during telophase
YPR028W	chr16	YOP1	Membrane protein that interacts with Yip1p to mediate membrane traffic; overexpression results in cell death and accumulation of internal cell membranes; regulates vesicular traffic in stressed cells
YPL137C	chr16	GIP3	Glc7-interacting protein whose overexpression relocalizes Glc7p from the nucleus and prevents chromosome segregation
YPL139C	chr16	UME1	Negative regulator of meiosis, required for repression of a subset of meiotic genes during vegetative growth, binding of histone deacetylase Rpd3p required for activity, contains a NEE box and a WD repeat motif; homologous with Wtm1p, Wtm2p
*****************************
Module 39		nQtl=3	nGene=35
chr12:500000-520000
chr2:420000-440000
chr3:100000-120000
---
YBR115C	chr2	LYS2	Alpha aminoadipate reductase, catalyzes the reduction of alpha-aminoadipate to alpha-aminoadipate 6-semialdehyde, which is the fifth step in biosynthesis of lysine; activation requires posttranslational phosphopantetheinylation by Lys5p
YBR071W	chr2		Hypothetical protein
YBR068C	chr2	BAP2	High-affinity leucine permease, functions as a branched-chain amino acid permease involved in the uptake of leucine, isoleucine and valine; contains 12 predicted transmembrane domains
YBR046C	chr2	ZTA1	Zeta-crystallin homolog, found in the cytoplasm and nucleus; has similarity to E. coli quinone oxidoreductase and to human zeta-crystallin, which has quinone oxidoreductase activity
YCR031C	chr3	RPS14A	Ribosomal protein 59 of the small subunit, required for ribosome assembly and 20S pre-rRNA processing; mutations confer cryptopleurine resistance; nearly identical to Rps14Bp and similar to E. coli S11 and rat S14 ribosomal proteins
YDR111C	chr4		Putative alanine transaminase (glutamic pyruvic transaminase)
YDR173C	chr4	ARG82	Inositol polyphosphate multikinase (IPMK), sequentially phosphorylates Ins(1,4,5)P3 to form Ins(1,3,4,5,6)P5; putative nuclear lipid inositol PI3-kinase; regulates arginine-, phosphate-, and nitrogen-responsive genes
YDL215C	chr4	GDH2	NAD(+)-dependent glutamate dehydrogenase, degrades glutamate to ammonia and alpha-ketoglutarate; expression sensitive to nitrogen catabolite repression and intracellular ammonia levels
YDR112W	chr4		Hypothetical protein, null mutant displays increased levels of spontaneous Rad52 foci
YDR186C	chr4		Hypothetical protein
YFR005C	chr6	SAD1	Conserved zinc-finger domain protein involved in pre-mRNA splicing, required for assembly of U4 snRNA into the U4/U6 particle
YGL138C	chr7		Hypothetical protein
YGR177C	chr7	ATF2	Alcohol acetyltransferase, may play a role in steroid detoxification; forms volatile esters during fermentation, which is important in brewing
YIL133C	chr9	RPL16A	N-terminally acetylated protein component of the large (60S) ribosomal subunit, binds to 5.8 S rRNA; has similarity to Rpl16Bp, E. coli L13 and rat L13a ribosomal proteins; transcriptionally regulated by Rap1p
YIL050W	chr9	PCL7	Pho85p cyclin of the Pho80p subfamily, forms a functional kinase complex with Pho85p which phosphorylates Mmr1p and is regulated by Pho81p; involved in glycogen metabolism, expression is cell-cycle regulated
YJL190C	chr10	RPS22A	Protein component of the small (40S) ribosomal subunit; nearly identical to Rps22Bp and has similarity to E. coli S8 and rat S15a ribosomal proteins
YJL044C	chr10	GYP6	GTPase-activating protein (GAP) for the yeast Rab family member, Ypt6p; involved in vesicle mediated protein transport
YJR148W	chr10	BAT2	Cytosolic branched-chain amino acid aminotransferase, homolog of murine ECA39; highly expressed during stationary phase and repressed during logarithmic phase
YJR118C	chr10	ILM1	Protein of unknown function; may be involved in mitochondrial DNA maintenance; required for slowed DNA synthesis-induced filamentous growth
YKR096W	chr11		Putative protein of unknown function; green fluorescent protein (GFP)-fusion protein localizes to the nucleus and to the cytoplasm; predicted to contain a PINc (PilT N terminus) domain; YKR096W is not an essential gene
YLR179C	chr12		Protein of unknown function, transcription is activated by paralogous proteins Yrm1p and Yrr1p along with proteins involved in multidrug resistance; GFP-tagged protein localizes to the cytoplasm and nucleus; YLR179C is not essential
YLL044W	chr12		Dubious open reading frame unlikely to encode a protein, based on available experimental and comparative sequence data; partially overlaps verified gene RPL8
YLR448W	chr12	RPL6B	Protein component of the large (60S) ribosomal subunit, has similarity to Rpl6Bp and to rat L6 ribosomal protein; binds to 5.8S rRNA
YLR090W	chr12	XDJ1	Putative chaperone, homolog of E. coli DnaJ, closely related to Ydj1p
YLR117C	chr12	CLF1	Essential splicesome assembly factor; contains multiple tetratricopeptide repeat (TPR) protein-binding motifs and interacts specifically with many spliceosome components, may serve as a scaffold during splicesome assembly
YLR089C	chr12		Putative alanine transaminase (glutamic pyruvic transaminase)
YLR348C	chr12	DIC1	Mitochondrial dicarboxylate carrier, integral membrane protein, catalyzes a dicarboxylate-phosphate exchange across the inner mitochondrial membrane, transports cytoplasmic dicarboxylates into the mitochondrial matrix
YMR200W	chr13	ROT1	Essential ER membrane protein; may be involved in protein folding; mutation causes defects in cell wall synthesis and in lysis of autophagic bodies, suppresses tor2 mutations, and is synthetically lethal with kar2-1 and with rot2 mutations
YNR050C	chr14	LYS9	Saccharopine dehydrogenase (NADP+, L-glutamate-forming); catalyzes the formation of saccharopine from alpha-aminoadipate 6-semialdehyde, which is the seventh step in lysine biosynthesis pathway
YNR022C	chr14	MRPL50	Mitochondrial ribosomal protein of the large subunit, not essential for mitochondrial translation
YOR221C	chr15	MCT1	Predicted malonyl-CoA:ACP transferase, putative component of a type-II mitochondrial fatty acid synthase that produces intermediates for phospholipid remodeling
YOR226C	chr15	ISU2	Conserved protein of the mitochondrial matrix, required for synthesis of mitochondrial and cytosolic iron-sulfur proteins, performs a scaffolding function in mitochondria during Fe/S cluster assembly; isu1 isu2 double mutant is inviable
YOR100C	chr15	CRC1	Mitochondrial inner membrane carnitine transporter, required for carnitine-dependent transport of acetyl-CoA from peroxisomes to mitochondria during fatty acid beta-oxidation
YOR155C	chr15	ISN1	Inosine 5'-monophosphate (IMP)-specific 5'-nucleotidase, catalyzes the breakdown of IMP to inosine, does not show similarity to known 5'-nucleotidases from other organisms
YPL181W	chr16	CTI6	Protein that relieves transcriptional repression by binding to the Cyc8p-Tup1p corepressor and recruiting the SAGA complex to the repressed promoter; contains a PHD finger domain
*****************************
Module 40		nQtl=3	nGene=17
chr13:320000-340000
chr7:700000-720000
chr9:180000-200000
---
YIL080W	chr
YIL082W-A	chr
YBR072W	chr2	HSP26	Small heat shock protein with chaperone activity that is regulated by a heat induced transition from an inactive oligomeric (24-mer) complex to an active dimer; induced by heat, upon entry into stationary phase, and during sporulation
YER145C	chr5	FTR1	High affinity iron permease involved in the transport of iron across the plasma membrane; forms complex with Fet3p; expression is regulated by iron
YER103W	chr5	SSA4	Heat shock protein that is highly induced upon stress; plays a role in SRP-dependent cotranslational protein-membrane targeting and translocation; member of the HSP70 family; cytoplasmic protein that concentrates in nuclei upon starvation
YGR108W	chr7	CLB1	B-type cyclin involved in cell cycle progression; activates Cdc28p to promote the transition from G2 to M phase; accumulates during G2 and M, then targeted via a destruction box motif for ubiquitin-mediated degradation by the proteasome
YHL028W	chr8	WSC4	ER membrane protein involved in the translocation of soluble secretory proteins and insertion of membrane proteins into the ER membrane; may also have a role in the stress response but has only partial functional overlap with WSC1-3
YIL101C	chr9	XBP1	Transcriptional repressor that binds to promoter sequences of the cyclin genes, CYS3, and SMF2; expression is induced by stress or starvation during mitosis, and late in meiosis; member of the Swi4p/Mbp1p family; potential Cdc28p substrate
YIL065C	chr9	FIS1	Mitochondrial outer membrane protein involved in membrane fission, required for localization of Dnm1p and Mdv1p during mitochondrial division
YIL089W	chr9		Hypothetical protein
YIL119C	chr9	RPI1	Putative transcriptional regulator; overexpression suppresses the heat shock sensitivity of wild-type RAS2 overexpression and also suppresses the cell lysis defect of an mpk1 mutation
YIL084C	chr9	SDS3	Component of the Rpd3p/Sin3p deacetylase complex required for its structural integrity and catalytic activity, involved in transcriptional silencing and required for sporulation; cells defective in SDS3 display pleiotropic phenotypes
YIL087C	chr9		Hypothetical protein
YIL072W	chr9	HOP1	Meiosis-specific DNA binding protein that displays Red1p dependent localization to the unsynapsed axial-lateral elements of the synaptonemal complex; required for homologous chromosome synapsis and chiasma formation
YIL082W	chr9		Retrotransposon TYA Gag gene co-transcribed with TYB Pol; translated as TYA or TYA-TYB polyprotein; Gag is a nucleocapsid protein that is the structural constituent of virus-like particles (VLPs); similar to retroviral Gag
YJL156C	chr10	SSY5	Probable serine protease of the SPS plasma membrane amino acid sensor system (Ssy1p-Ptr3p-Ssy5p), which senses external amino acid concentration and transmits intracellular signals that regulate expression of amino acid permease genes
YOR137C	chr15	SIA1	Protein of unassigned function involved in activation of the Pma1p plasma membrane H+-ATPase by glucose
*****************************
Module 41		nQtl=2	nGene=14
chr1:180000-200000
chr7:400000-420000
---
YAR033W	chr1	MST28	Putative integral membrane protein, involved in vesicle formation; forms complex with Mst27p; member of DUP240 gene family; binds COPI and COPII vesicles
YDR492W	chr4	IZH1	Membrane protein involved in zinc metabolism, member of the four-protein IZH family; transcription is regulated directly by Zap1p, expression induced by zinc deficiency and fatty acids; deletion increases sensitivity to elevated zinc
YGL051W	chr7	MST27	Putative integral membrane protein, involved in vesicle formation; forms complex with Mst28p; member of DUP240 gene family; binds COPI and COPII vesicles
YGL067W	chr7	NPY1	NADH diphosphatase (pyrophosphatase), hydrolyzes the pyrophosphate linkage in NADH and related nucleotides; localizes to peroxisomes
YGL053W	chr7	PRM8	Pheromone-regulated protein with 2 predicted transmembrane segments and an FF sequence, a motif involved in COPII binding; forms a complex with Prp9p in the ER; member of DUP240 gene family
YGL045W	chr7	RIM8	Protein of unknown function, involved in the proteolytic activation of Rim101p in response to alkaline pH; has similarity to A. nidulans PalF
YGL049C	chr7	TIF4632	Translation initiation factor eIF4G, subunit of the mRNA cap-binding protein complex (eIF4F) that also contains eIF4E (Cdc33p); associates with the poly(A)-binding protein Pab1p, also interacts with eIF4A (Tif1p); homologous to Tif4631p
YGL080W	chr7		The authentic, non-tagged protein was localized to the mitochondria
YGL057C	chr7		Putative protein of unknown function; green fluorescent protein (GFP)-fusion protein localizes to the mitochondria; null mutant exhibits a growth defect on a non-fermentable (respiratory) carbon source; YGL057C is not an essential gene
YKR061W	chr11	KTR2	Mannosyltransferase involved in N-linked protein glycosylation; member of the KRE2/MNT1 mannosyltransferase family
YML131W	chr13		Putative protein of unknown function with similarity to oxidoreductases; mRNA expression is increased in a HOG1 and SKO1-dependent manner after osmotic shock; GFP-fusion protein localizes to the cytoplasm; YML131W is not an essential gene
YNL007C	chr14	SIS1	Type II HSP40 co-chaperone that interacts with the HSP70 protein Ssa1p; not functionally redundant with Ydj1p due to due to substrate specificity; shares similarity with bacterial DnaJ proteins
YOL101C	chr15	IZH4	Membrane protein involved in zinc metabolism, member of the four-protein IZH family, expression induced by fatty acids and altered zinc levels; deletion reduces sensitivity to excess zinc; possible role in sterol metabolism
YOR027W	chr15	STI1	Hsp90 cochaperone, interacts with the Ssa group of the cytosolic Hsp70 chaperones; activates the ATPase activity of Ssa1p; homolog of mammalian Hop protein
*****************************
Module 42		nQtl=2	nGene=13
chr3:200000-220000
chr7:580000-600000
---
YCL065W	chr3		Hypothetical protein
YCR039C	chr3	MATALPHA2	Homeobox-domain protein that, with Mcm1p, represses a-specific genes in haploids; acts with A1p to repress transcription of haploid-specific genes in diploids; one of two genes encoded by the MATalpha mating type cassette
YCR096C	chr3	HMRA2	Silenced copy of a2 at HMR; similarity to Alpha2p; required along with a1p for inhibiting expression of the HO endonuclease in a/alpha HO/HO diploid cells with an active mating-type interconversion system
YCL067C	chr3	HMLALPHA2	Silenced copy of ALPHA2 at HML; homeobox-domain protein that associates with Mcm1p in haploid cells to repress a-specific gene expression and interacts with a1p in diploid cells to repress haploid-specific gene expression
YGR049W	chr7	SCM4	Potential regulatory effector of CDC4 function, suppresses a temperature-sensitive allele of CDC4, tripartite protein structure in which a charged region separates two uncharged domains, not essential for mitosis or meiosis
YGL032C	chr7	AGA2	Adhesion subunit of a-agglutinin of a-cells, C-terminal sequence acts as a ligand for alpha-agglutinin (Sag1p) during agglutination, modified with O-linked oligomannosyl chains, linked to anchorage subunit Aga1p via two disulfide bonds
YIL015W	chr9	BAR1	Aspartyl protease secreted into the periplasmic space of mating type a cells, helps cells find mating partners, cleaves and inactivates alpha factor allowing cells to recover from alpha-factor-induced cell cycle arrest
YKL178C	chr11	STE3	Receptor for a factor receptor, transcribed in alpha cells and required for mating by alpha cells, couples to MAP kinase cascade to mediate pheromone response; ligand bound receptors are endocytosed and recycled to the plasma membrane; GPCR
YNL145W	chr14	MFA2	Mating pheromone a-factor, made by a cells; interacts with alpha cells to induce cell cycle arrest and other responses leading to mating; biogenesis involves C-terminal modification, N-terminal proteolysis, and export; also encoded by MFA1
YOL025W	chr15	LAG2	Protein involved in determination of longevity; LAG2 gene is preferentially expressed in young cells; overexpression extends the mean and maximum life span of cells
YOR090C	chr15	PTC5	Mitochondrially localized type 2C protein phosphatase involved in regulation of pyruvate dehydrogenase activity; contains Mg2+/Mn2+-dependent casein phosphatase activity in vitro
YOR153W	chr15	PDR5	Short-lived membrane ABC (ATP-binding cassette) transporter, actively exports various drugs, expression regulated by Pdr1p; also involved in steroid transport, cation resistance, and cellular detoxification during exponential growth
YPL083C	chr16	SEN54	Subunit of the tRNA splicing endonuclease, which is composed of Sen2p, Sen15p, Sen34p, and Sen54p
*****************************
Module 43		nQtl=3	nGene=27
chr13:40000-60000
chr7:0-20000
chr8:60000-80000
---
YDR410C	chr4	STE14	Farnesyl cysteine-carboxyl methyltransferase, mediates the carboxyl methylation step during C-terminal CAAX motif processing of a-factor and RAS proteins in the endoplasmic reticulum, localizes to the ER membrane
YDR408C	chr4	ADE8	Phosphoribosyl-glycinamide transformylase, catalyzes a step in the 'de novo' purine nucleotide biosynthetic pathway
YDR051C	chr4		Hypothetical protein
YDR503C	chr4	LPP1	Lipid phosphate phosphatase, catalyzes Mg(2+)-independent dephosphorylation of phosphatidic acid (PA), lysophosphatidic acid, and diacylglycerol pyrophosphate; involved in control of the cellular levels of phosphatidylinositol and PA
YGR284C	chr7	ERV29	Protein localized to COPII-coated vesicles, involved in vesicle formation and incorporation of specific secretory cargo
YGR026W	chr7		Putative protein of unknown function; green fluorescent protein (GFP)-fusion protein localizes to the cell periphery
YHL003C	chr8	LAG1	Ceramide synthase component, involved in synthesis of ceramide from C26(acyl)-coenzyme A and dihydrosphingosine or phytosphingosine, functionally equivalent to Lac1p
YHR005C	chr8	GPA1	GTP-binding alpha subunit of the heterotrimeric G protein that couples to pheromone receptors; negatively regulates the mating pathway by sequestering G(beta)gamma and by triggering an adaptive response; activates Vps34p at the endosome
YHR142W	chr8	CHS7	Protein of unknown function, involved in chitin biosynthesis by regulating Chs3p export from the ER
YJL157C	chr10	FAR1	Cyclin-dependent kinase inhibitor that mediates cell cycle arrest in response to pheromone; also forms a complex with Cdc24p, Ste4p, and Ste18p that may specify the direction of polarized growth during mating; potential Cdc28p substrate
YKL036C	chr11		Dubious open reading frame, unlikely to encode a protein; not conserved in closely related <i>Saccharomyces</i> species; partially overlaps the essential gene UGP1 gene and uncharacterized ORF YKL037W
YLR452C	chr12	SST2	GTPase-activating protein for Gpa1p, regulates desensitization to alpha factor pheromone; also required to prevent receptor-independent signaling of the mating pathway; member of the RGS (regulator of G-protein signaling) family
YLR120C	chr12	YPS1	Aspartic protease, attached to the plasma membrane via a glycosylphosphatidylinositol (GPI) anchor
YLR133W	chr12	CKI1	Choline kinase, catalyzes the first step in the CDP-choline pathway phosphatidylcholine synthesis (Kennedy pathway); mRNA expression is regulated by inositol and choline, enzyme activity is stimulated by phosphorylation by protein kinase
YML091C	chr13	RPM2	Protein component of mitochondrial RNase P, along with the mitochondrially-encoded RNA subunit RPM1; Rnase P removes 5' extensions from tRNA precursors; Rpm2p is also involved in maturation of RPM1 and in translation of mitochondrial mRNAs
YMR300C	chr13	ADE4	Phosphoribosylpyrophosphate amidotransferase (PRPPAT; amidophosphoribosyltransferase), catalyzes first step of the 'de novo' purine nucleotide biosynthetic pathway
YMR065W	chr13	KAR5	Protein required for nuclear membrane fusion during karyogamy, localizes to the membrane with a soluble portion in the endoplasmic reticulum lumen, may form a complex with Jem1p and Kar2p; expression of the gene is regulated by pheromone
YMR119W	chr13	ASI1	Putative integral membrane E3 ubiquitin ligase; genetic interactions suggest a role in negative regulation of amino acid uptake
YNL106C	chr14	INP52	Phosphatidylinositol 4,5-bisphosphate 5-phosphatase, synaptojanin-like protein with an N-terminal Sac1 domain, plays a role in endocytosis; hyperosmotic stress causes translocation to actin patches
YNL263C	chr14	YIF1	Integral membrane protein required for the fusion of ER-derived COPII transport vesicles with the Golgi; interacts with Yip1p and Yos1p; localizes to the Golgi, the ER, and COPII vesicles
YNL231C	chr14	PDR16	Phosphatidylinositol transfer protein (PITP) controlled by the multiple drug resistance regulator Pdr1p, localizes to lipid particles and microsomes, controls levels of various lipids, may regulate lipid synthesis, homologous to Pdr17p
YOR066W	chr15		Protein of unknown function; potential Cdc28p substrate
YOR099W	chr15	KTR1	Alpha-1,2-mannosyltransferase involved in O- and N-linked protein glycosylation; member of the KRE2/MNT1 mannosyltransferase family
YOR002W	chr15	ALG6	Glucosyltransferase, involved in transfer of oligosaccharides from dolichyl pyrophosphate to asparagine residues of proteins during N-linked protein glycosylation; mutations in human ortholog are associated with disease
YPR181C	chr16	SEC23	GTPase-activating protein; component of the Sec23p-Sec24p heterodimeric complex of the COPII vesicle coat, involved in ER to Golgi transport and autophagy; stimulates the GDP-bound form of Sar1p
YPL262W	chr16	FUM1	Fumarase, converts fumaric acid to L-malic acid in the TCA cycle; cytosolic and mitochondrial localization determined by the N-terminal mitochondrial targeting sequence and protein conformation
YPL272C	chr16		Hypothetical protein
*****************************
Module 44		nQtl=3	nGene=22
chr10:320000-340000
chr13:80000-100000
chr9:120000-140000
---
YIL082W-A	chr
YDR284C	chr4	DPP1	Diacylglycerol pyrophosphate (DGPP) phosphatase, zinc-regulated vacuolar membrane-associated lipid phosphatase, dephosphorylates DGPP to phosphatidate (PA) and Pi, then PA to diacylglycerol; involved in lipid signaling and cell metabolism
YDR112W	chr4		Hypothetical protein, null mutant displays increased levels of spontaneous Rad52 foci
YDR019C	chr4	GCV1	T subunit of the mitochondrial glycine decarboxylase complex, required for the catabolism of glycine to 5,10-methylene-THF; expression is regulated by levels of levels of 5,10-methylene-THF in the cytoplasm
YER061C	chr5	CEM1	Mitochondrial beta-keto-acyl synthase with possible role in fatty acid synthesis; required for mitochondrial respiration
YGL255W	chr7	ZRT1	High-affinity zinc transporter of the plasma membrane, responsible for the majority of zinc uptake; transcription is induced under low-zinc conditions by the Zap1p transcription factor
YIL045W	chr9	PIG2	Putative type-1 protein phosphatase targeting subunit that tethers Glc7p type-1 protein phosphatase to Gsy2p glycogen synthase
YIL109C	chr9	SEC24	Component of the Sec23p-Sec24p heterodimeric complex of the COPII vesicle coat; involved in ER to Golgi transport, cargo selection and autophagy; required for the binding of the Sec13 complex to ER membranes; homologous to Lst1p and Lss1p
YIL120W	chr9	QDR1	Multidrug transporter required for resistance to quinidine, ketoconazole, fluconazole, and barban; member of the major facilitator superfamily of transporters conferring multiple drug resistance (MFS-MDR)
YJL056C	chr10	ZAP1	Zinc-regulated transcription factor, binds to zinc-responsive promoter elements to induce transcription of certain genes in the presence of zinc; regulates its own transcription; contains seven zinc-finger domains
YJL042W	chr10	MHP1	Microtubule-associated protein involved in assembly and stabilization of microtubules; overproduction results in cell cycle arrest at G2 phase; similar to Drosophila protein MAP and to mammalian MAP4 proteins
YKL175W	chr11	ZRT3	Vacuolar membrane zinc transporter, transports zinc from storage in the vacuole to the cytoplasm when needed; transcription is induced under conditions of zinc deficiency
YML066C	chr13	SMA2	Protein of unknown function involved in the assembly of the prospore membrane during sporulation
YMR189W	chr13	GCV2	P subunit of the mitochondrial glycine decarboxylase complex, required for the catabolism of glycine to 5,10-methylene-THF; expression is regulated by levels of levels of 5,10-methylene-THF in the cytoplasm
YNL254C	chr14		Hypothetical protein
YNR039C	chr14	ZRG17	Endoplasmic reticulum protein of unknown function, transcription is induced under conditions of zinc deficiency; mutant phenotype suggests a role in uptake of zinc
YOL128C	chr15	YGK3	Protein kinase related to mammalian glycogen synthase kinases of the GSK-3 family; GSK-3 homologs (Mck1p, Rim11p, Mrk1p, Ygk3p) are involved in control of Msn2p-dependent transcription of stress responsive genes and in protein degradation
YOL154W	chr15	ZPS1	Putative GPI-anchored protein; transcription is induced under low-zinc conditions, as mediated by the Zap1p transcription factor, and at alkaline pH
YOL136C	chr15	PFK27	6-phosphofructo-2-kinase, catalyzes synthesis of fructose-2,6-bisphosphate; inhibited by phosphoenolpyruvate and sn-glycerol 3-phosphate, expression induced by glucose and sucrose, transcriptional regulation involves protein kinase A
YPL032C	chr16	SVL3	Protein of unknown function, mutant phenotype suggests a potential role in vacuolar function; green fluorescent protein (GFP)-fusion protein localizes to the cell periphery, cytoplasm, bud, and bud neck
YPL159C	chr16	PET20	Protein required for respiratory growth and stability of the mitochondrial genome
YPR049C	chr16	ATG11	Peripheral membrane protein required for delivery of aminopeptidase I (Lap4p) to the vacuole in the cytoplasm-to-vacuole targeting pathway; also required for peroxisomal degradation (pexophagy)
*****************************
Module 45		nQtl=3	nGene=62
chr10:240000-260000
chr14:500000-520000
chr15:280000-300000
---
YBR003W	chr2	COQ1	Hexaprenyl pyrophosphate synthetase, catalyzes the first step in ubiquinone (coenzyme Q) biosynthesis
YBR044C	chr2	TCM62	Protein involved in the assembly of the mitochondrial succinate dehydrogenase complex; putative chaperone
YBR146W	chr2	MRPS9	Mitochondrial ribosomal protein of the small subunit
YCR071C	chr3	IMG2	Mitochondrial ribosomal protein of the small subunit
YDR493W	chr4		The authentic, non-tagged protein was localized to the mitochondria
YDL045W-A	chr4	MRP10	Mitochondrial ribosomal protein of the small subunit
YDR375C	chr4	BCS1	Protein of the mitochondrial inner membrane that functions as an ATP-dependent chaperone, required for the assembly of the cytochrome bc(1) complex from the Rip1p and Qcr10p proteins; member of the CDC48/PAS1/SEC18 ATPase family
YDR261C	chr4	EXG2	Exo-1,3-beta-glucanase, involved in cell wall beta-glucan assembly; may be anchored to the plasma membrane via a glycosylphosphatidylinositol (GPI) anchor
YDR430C	chr4	CYM1	Lysine-specific metalloprotease of the mitochondrial intermembrane space, member of the pitrilysin family; degrades proteins and presequence peptides cleaved from imported proteins; required for normal mitochondrial morphology
YDR041W	chr4	RSM10	Mitochondrial ribosomal protein of the small subunit, has similarity to E. coli S10 ribosomal protein; essential for viability, unlike most other mitoribosomal proteins
YDR237W	chr4	MRPL7	Mitochondrial ribosomal protein of the large subunit
YDL122W	chr4	UBP1	Ubiquitin-specific protease that removes ubiquitin from ubiquitinated proteins; cleaves at the C terminus of ubiquitin fusions irrespective of their size; capable of cleaving polyubiquitin chains
YDR347W	chr4	MRP1	Mitochondrial ribosomal protein of the small subunit; MRP1 exhibits genetic interactions with PET122, encoding a COX3-specific translational activator, and with PET123, encoding a small subunit mitochondrial ribosomal protein
YER170W	chr5	ADK2	Mitochondrial adenylate kinase, catalyzes the reversible synthesis of GTP and AMP from GDP and ADP; may serve as a back-up for synthesizing GTP or ADP depending on metabolic conditions; 3' sequence of ADK2 varies with strain background
YER017C	chr5	AFG3	Component, with Yta12p, of the mitochondrial inner membrane m-AAA protease that mediates degradation of misfolded or unassembled proteins and is also required for correct assembly of mitochondrial enzyme complexes
YER087W	chr5		Hypothetical protein
YFL041W	chr6	FET5	Multicopper oxidase, integral membrane protein with similarity to Fet3p; may have a role in iron transport
YGR165W	chr7	MRPS35	Mitochondrial ribosomal protein of the small subunit
YGR147C	chr7	NAT2	N alpha-acetyl-transferase, transfers acetyl group from acetyl coenzyme A to the N-terminal methionine residues of proteins
YGL129C	chr7	RSM23	Mitochondrial ribosomal protein of the small subunit, has similarity to mammalian apoptosis mediator proteins; null mutation prevents induction of apoptosis by overproduction of metacaspase Mca1p
YGR169C	chr7	PUS6	Pseudouridine synthase responsible for modification of cytoplasmic and mitochondrial tRNAs at position 31; mutation of Asp168 to Ala abolishes enzyme activity; not essential for viability
YGR082W	chr7	TOM20	Component of the TOM (translocase of outer membrane) complex responsible for recognition and initial import steps for all mitochondrially directed proteins; acts as a receptor for incoming precursor proteins
YGR171C	chr7	MSM1	Mitochondrial methionyl-tRNA synthetase (MetRS), functions as a monomer in mitochondrial protein synthesis; functions similarly to cytoplasmic MetRS although the cytoplasmic form contains a zinc-binding domain not found in Msm1p
YHR109W	chr8	CTM1	Cytochrome c lysine methyltransferase, trimethylates residue 72 of apo-cytochrome c (Cyc1p) in the cytosol; not required for normal respiratory growth
YHL004W	chr8	MRP4	Mitochondrial ribosomal protein of the small subunit
YHR091C	chr8	MSR1	Mitochondrial arginyl-tRNA synthetase
YIL022W	chr9	TIM44	Peripheral mitochondrial membrane protein involved in mitochondrial protein import, tethers essential chaperone Ssc1p to the translocon channel at the matrix side of the inner membrane
YIL070C	chr9	MAM33	Acidic protein of the mitochondrial matrix involved in oxidative phosphorylation; related to the human complement receptor gC1q-R
YIR021W	chr9	MRS1	Protein required for the splicing of two mitochondrial group I introns (BI3 in COB and AI5beta in COX1); forms a splicing complex, containing four subunits of Mrs1p and two subunits of the BI3-encoded maturase, that binds to the BI3 RNA
YJL180C	chr10	ATP12	Molecular chaperone, required for the assembly of alpha and beta subunits into the F1 sector of mitochondrial F1F0 ATP synthase
YJL104W	chr10	PAM16	Constituent of the mitochondrial import motor associated with the presequence translocase, along with Ssc1p, Tim44p, Mge1p, and Pam18p; has similarity to J-domain containing proteins
YJL063C	chr10	MRPL8	Mitochondrial ribosomal protein of the large subunit
YKL138C	chr11	MRPL31	Mitochondrial ribosomal protein of the large subunit
YKR006C	chr11	MRPL13	Mitochondrial ribosomal protein of the large subunit, not essential for mitochondrial translation
YKL194C	chr11	MST1	Mitochondrial threonyl-tRNA synthetase
YKL087C	chr11	CYT2	Cytochrome c1 heme lyase, involved in maturation of cytochrome c1, which is a subunit of the mitochondrial ubiquinol-cytochrome-c reductase; links heme covalently to apocytochrome c1
YKR085C	chr11	MRPL20	Mitochondrial ribosomal protein of the large subunit
YKL003C	chr11	MRP17	Mitochondrial ribosomal protein of the small subunit; MRP17 exhibits genetic interactions with PET122, encoding a COX3-specific translational activator
YLR239C	chr12	LIP2	Lipoyl ligase, involved in the modification of mitochondrial enzymes by the attachment of lipoic acid groups
YLR168C	chr12		Putative protein of unknown function that may be involved in intramitochondrial sorting; has similarity to Ups1p and to human PRELI; the green fluorescent protein (GFP)-tagged protein localizes to mitochondria
YLR382C	chr12	NAM2	Mitochondrial leucyl-tRNA synthetase, also has a direct role in splicing of several mitochondrial group I introns; indirectly required for mitochondrial genome maintenance
YLR190W	chr12	MMR1	Phosphorylated protein of the mitochondrial outer membrane, localizes only to mitochondria of the bud; interacts with Myo2p to mediate mitochondrial distribution to buds; mRNA is targeted to the bud via the transport system involving She2p
YLR069C	chr12	MEF1	Mitochondrial elongation factor involved in translational elongation
YLR008C	chr12	PAM18	Constituent of the mitochondrial import motor associated with the presequence translocase, along with Ssc1p, Tim44p, Mge1p, and Pam16p; stimulates the ATPase activity of Ssc1p to drive mitochondrial import; contains a J domain
YLR253W	chr12		Putative protein of unknown function; green fluorescent protein (GFP)-fusion protein localizes to the mitochondria; transcription is periodic during the metabolic cycle; YLR253W is not an essential gene
YLR312W-A	chr12	MRPL15	Mitochondrial ribosomal protein of the large subunit
YLR191W	chr12	PEX13	Integral peroxisomal membrane receptor for the PTS1 peroxisomal matrix protein signal recognition factor Pex5p, required for the translocation of peroxisomal matrix proteins, also interacts with Pex7p and Pex14p, contains a C-terminal SH3 domain
YLR231C	chr12	BNA5	Kynureninase, required for biosynthesis of nicotinic acid from tryptophan via kynurenine pathway
YMR023C	chr13	MSS1	Mitochondrial protein, forms a heterodimer complex with Mto1p that performs the 5-carboxymethylaminomethyl modification of the wobble uridine base in mitochondrial tRNAs; similar to human GTPBP3
YMR024W	chr13	MRPL3	Mitochondrial ribosomal protein of the large subunit
YMR098C	chr13		Protein of unknown function; green fluorescent protein (GFP)-fusion protein localizes to mitochondria; YMR098C is not an essential gene
YNL264C	chr14	PDR17	Phosphatidylinositol transfer protein (PITP), downregulates Plb1p-mediated turnover of phosphatidylcholine, found in the cytosol and microsomes, homologous to Pdr16p, deletion affects phospholipid composition
YNL284C	chr14	MRPL10	Mitochondrial ribosomal protein of the large subunit; appears as two protein spots (YmL10 and YmL18) on two-dimensional SDS gels
YNL252C	chr14	MRPL17	Mitochondrial ribosomal protein of the large subunit
YOR150W	chr15	MRPL23	Mitochondrial ribosomal protein of the large subunit
YOL072W	chr15	THP1	Nuclear pore-associated protein, forms a complex with Sac3p that is involved in transcription and in mRNA export from the nucleus; contains a PAM domain implicated in protein-protein binding
YOR334W	chr15	MRS2	Mitochondrial inner membrane Mg(2+) channel, required for maintenance of intramitochondrial Mg(2+) concentrations at the correct level to support splicing of group II introns
YOL023W	chr15	IFM1	Mitochondrial translation initiation factor 2
YOR286W	chr15		The authentic, non-tagged protein was localized to the mitochondria
YPR133W-A	chr16	TOM5	Small mitochondrial outer membrane protein crucial to a binding relay for the import of proteins into mitochondria; subunit on the outer mouth of the TOM channel that accepts precursors from the receptors Tom20p and Tom22p
YPL097W	chr16	MSY1	Mitochondrial tyrosyl-tRNA synthetase
YPR024W	chr16	YME1	Subunit, with Mgr1p, of the mitochondrial inner membrane i-AAA protease complex, which is responsible for degradation of unfolded or misfolded mitochondrial gene products; mutation causes an elevated rate of mitochondrial turnover
*****************************
Module 46		nQtl=3	nGene=87
chr12:660000-680000
chr2:360000-380000
chr5:340000-360000
---
YBR069C	chr2	TAT1	Amino acid transport protein for valine, leucine, isoleucine, and tyrosine, low-affinity tryptophan and histidine transporter; overexpression confers FK506 resistance
YBR061C	chr2	TRM7	2'-O-ribose methyltransferase, methylates the 2'-O-ribose of nucleotides at positions 32 and 34 of the tRNA anticodon loop
YBR177C	chr2	EHT1	Acyl-coenzymeA:ethanol O-acyltransferase that plays a minor role in medium-chain fatty acid ethyl ester biosynthesis; contains esterase activity; localizes to lipid particles and the mitochondrial outer membrane
YBL072C	chr2	RPS8A	Protein component of the small (40S) ribosomal subunit; identical to Rps8Bp and has similarity to rat S8 ribosomal protein
YBR066C	chr2	NRG2	Transcriptional repressor that mediates glucose repression and negatively regulates filamentous growth; has similarity to Nrg1p
YBR083W	chr2	TEC1	Transcription factor required for full Ty1 epxression, Ty1-mediated gene activation, and haploid invasive and diploid pseudohyphal growth; TEA/ATTS DNA-binding domain family member
YBR067C	chr2	TIP1	Major cell wall mannoprotein with possible lipase activity; transcription is induced by heat- and cold-shock; member of the Srp1p/Tip1p family of serine-alanine-rich proteins
YBR087W	chr2	RFC5	Subunit of heteropentameric Replication factor C (RF-C), which is a DNA binding protein and ATPase that acts as a clamp loader of the proliferating cell nuclear antigen (PCNA) processivity factor for DNA polymerases delta and epsilon
YCL063W	chr3	VAC17	Protein involved in vacuole inheritance; acts as a vacuole-specific receptor for myosin Myo2p
YDL064W	chr4	UBC9	SUMO-conjugating enzyme involved in the Smt3p conjugation pathway; nuclear protein required for S- and M-phase cyclin degradation and mitotic control; involved in proteolysis mediated by the anaphase-promoting complex cyclosome (APCC)
YDR232W	chr4	HEM1	5-aminolevulinate synthase, catalyzes the first step in the heme biosynthetic pathway; an N-terminal signal sequence is required for localization to the mitochondrial matrix; expression is regulated by Hap2p-Hap3p
YDR101C	chr4	ARX1	Shuttling pre-60S factor; involved in the biogenesis of ribosomal large subunit biogenesis; interacts directly with Alb1; responsible for Tif6 recycling defects in absence of Rei1; associated with the ribosomal export complex
YDR044W	chr4	HEM13	Coproporphyrinogen III oxidase, an oxygen requiring enzyme that catalyzes the sixth step in the heme biosynthetic pathway; localizes to the mitochondrial inner membrane; transcription is repressed by oxygen and heme (via Rox1p and Hap1p)
YDR293C	chr4	SSD1	Protein with a role in maintenance of cellular integrity, interacts with components of the TOR pathway; ssd1 mutant of a clinical S. cerevisiae strain displays elevated virulence
YDR265W	chr4	PEX10	RING finger peroxisomal membrane peroxin required for peroxisomal matrix protein import, interacts with Pex12p, links ubiquitin-conjugating Pex4p to protein import machinery; mutations in human homolog cause a variety of peroxisomal disorders
YDR043C	chr4	NRG1	Transcriptional repressor that recruits the Cyc8p-Tup1p complex to promoters; mediates glucose repression and negatively regulates a variety of processes including filamentous growth and alkaline pH response
YDR275W	chr4	BSC2	Protein of unknown function, ORF exhibits genomic organization compatible with a translational readthrough-dependent mode of expression
YDR312W	chr4	SSF2	Protein required for ribosomal large subunit maturation, functionally redundant with Ssf1p; member of the Brix family
YDL063C	chr4		Putative protein of unknown function; green fluorescent protein (GFP)-fusion protein localizes to the cytoplasm and nucleus; YDL063C is not an essential gene
YDL201W	chr4	TRM8	Subunit of a tRNA methyltransferase complex composed of Trm8p and Trm82p that catalyzes 7-methylguanosine modification of tRNA
YDL208W	chr4	NHP2	Nuclear protein related to mammalian high mobility group (HMG) proteins, essential for function of H/ACA-type snoRNPs, which are involved in 18S rRNA processing
YDL191W	chr4	RPL35A	Protein component of the large (60S) ribosomal subunit, identical to Rpl35Bp and has similarity to rat L35 ribosomal protein
YDL238C	chr4	GUD1	Guanine deaminase, a catabolic enzyme of the guanine salvage pathway producing xanthine and ammonia from guanine; activity is low in exponentially-growing cultures but expression is increased in post-diauxic and stationary-phase cultures
YDR110W	chr4	FOB1	Nucleolar protein required for DNA replication fork blocking and recombinational hotspot activities; binds to the replication fork barrier site in the rDNA region; related to retroviral integrases
YDR436W	chr4	PPZ2	Serine/threonine protein phosphatase Z, isoform of Ppz1p; involved in regulation of potassium transport, which affects osmotic stability, cell cycle progression, and halotolerance
YER131W	chr5	RPS26B	Protein component of the small (40S) ribosomal subunit; nearly identical to Rps26Ap and has similarity to rat S26 ribosomal protein
YER102W	chr5	RPS8B	Protein component of the small (40S) ribosomal subunit; identical to Rps8Ap and has similarity to rat S8 ribosomal protein
YEL034W	chr5	HYP2	Translation initiation factor eIF-5A, promotes formation of the first peptide bond; similar to and functionally redundant with Anb1p; possible role in translation elongation; undergoes an essential hypusination modification
YER019C-A	chr5	SBH2	Ssh1p-Sss1p-Sbh2p complex component, involved in protein translocation into the endoplasmic reticulum; homologous to Sbh1p
YER126C	chr5	NSA2	Constituent of 66S pre-ribosomal particles, involved in 60S ribosomal subunit biogenesis
YEL042W	chr5	GDA1	Guanosine diphosphatase located in the Golgi, involved in the transport of GDP-mannose into the Golgi lumen by converting GDP to GMP after mannose is transferred its substrate
YER161C	chr5	SPT2	Protein involved in negative regulation of transcription, exhibits regulated interactions with both histones and SWI-SNF components, has similarity to mammalian HMG1 proteins
YER011W	chr5	TIR1	Cell wall mannoprotein of the Srp1p/Tip1p family of serine-alanine-rich proteins; expression is downregulated at acidic pH and induced by cold shock and anaerobiosis; abundance is increased in cells cultured without shaking
YFR001W	chr6	LOC1	Nuclear protein involved in asymmetric localization of ASH1 mRNA; binds double-stranded RNA in vitro; constituent of 66S pre-ribosomal particles
YGL189C	chr7	RPS26A	Protein component of the small (40S) ribosomal subunit; nearly identical to Rps26Bp and has similarity to rat S26 ribosomal protein
YGL135W	chr7	RPL1B	N-terminally acetylated protein component of the large (60S) ribosomal subunit, nearly identical to Rpl1Ap and has similarity to E. coli L1 and rat L10a ribosomal proteins; rpl1a rpl1b double null mutation is lethal
YGR085C	chr7	RPL11B	Protein component of the large (60S) ribosomal subunit, nearly identical to Rpl11Ap; involved in ribosomal assembly; depletion causes degradation of proteins and RNA of the 60S subunit; has similarity to E. coli L5 and rat L11
YGR272C	chr7		Putative protein of unknown function; deletion mutant has defects in pre-rRNA processing; green fluorescent protein (GFP)-fusion protein localizes to the cytoplasm and nucleus
YGR081C	chr7	SLX9	Protein of unknown function; deletion mutant has synthetic fitness defect with an sgs1 deletion mutant
YGR255C	chr7	COQ6	Putative flavin-dependent monooxygenase, involved in ubiquinone (Coenzyme Q) biosynthesis; located on the matrix side of the mitochondrial inner membrane
YHR039C	chr8	MSC7	Protein of unknown function, green fluorescent protein (GFP)-fusion protein localizes to the endoplasmic reticulum; msc7 mutants are defective in directing meiotic recombination events to homologous chromatids
YHR053C	chr8	CUP1-1	Metallothionein, binds copper and mediates resistance to high concentrations of copper and cadmium; locus is variably amplified in different strains, with two copies, CUP1-1 and CUP1-2, in the genomic sequence reference strain S288C
YHR193C	chr8	EGD2	Alpha subunit of the heteromeric nascent polypeptide-associated complex (NAC) involved in protein sorting and translocation, associated with cytoplasmic ribosomes
YHR191C	chr8	CTF8	Subunit of a complex with Ctf18p that shares some subunits with Replication Factor C and is required for sister chromatid cohesion
YIL095W	chr9	PRK1	Protein serine/threonine kinase; regulates the organization and function of the actin cytoskeleton through the phosphorylation of the Pan1p-Sla1p-End3p protein complex
YIL133C	chr9	RPL16A	N-terminally acetylated protein component of the large (60S) ribosomal subunit, binds to 5.8 S rRNA; has similarity to Rpl16Bp, E. coli L13 and rat L13a ribosomal proteins; transcriptionally regulated by Rap1p
YJL141C	chr10	YAK1	Serine-threonine protein kinase that is part of a glucose-sensing system involved in growth control in response to glucose availability; translocates from the cytoplasm to the nucleus and phosphorylates Pop2p in response to a glucose signal
YJL136C	chr10	RPS21B	Protein component of the small (40S) ribosomal subunit; nearly identical to Rps21Bp and has similarity to rat S21 ribosomal protein
YJL183W	chr10	MNN11	Subunit of a Golgi mannosyltransferase complex that also contains Anp1p, Mnn9p, Mnn10p, and Hoc1p, and mediates elongation of the polysaccharide mannan backbone; has homology to Mnn10p
YJR067C	chr10	YAE1	Essential protein of unknown function
YKL006W	chr11	RPL14A	N-terminally acetylated protein component of the large (60S) ribosomal subunit, nearly identical to Rpl14Bp and has similarity to rat L14 ribosomal protein; rpl14a csh5 double null mutant exhibits synthetic slow growth
YKL009W	chr11	MRT4	Protein involved in mRNA turnover and ribosome assembly, localizes to the nucleolus
YKL154W	chr11	SRP102	Signal recognition particle (SRP) receptor beta subunit; involved in SRP-dependent protein targeting; anchors Srp101p to the ER membrane
YKR094C	chr11	RPL40B	Fusion protein, identical to Rpl40Ap, that is cleaved to yield ubiquitin and a ribosomal protein of the large (60S) ribosomal subunit with similarity to rat L40; ubiquitin may facilitate assembly of the ribosomal protein into ribosomes
YLR010C	chr12	TEN1	Protein that regulates telomeric length; protects telomeric ends in a complex with Cdc13p and Stn1p
YLR186W	chr12	EMG1	Protein required for the maturation of the 18S rRNA and for 40S ribosome production; associated with spindle/microtubules; nuclear localization depends on physical interaction with Nop14p; may bind snoRNAs
YLR198C	chr12		Dubious open reading frame unlikely to encode a protein, based on available experimental and comparative sequence data; overlaps the verified gene SIK1/YLR197W
YLR448W	chr12	RPL6B	Protein component of the large (60S) ribosomal subunit, has similarity to Rpl6Bp and to rat L6 ribosomal protein; binds to 5.8S rRNA
YLL056C	chr12		Putative protein of unknown function, transcription is activated by paralogous transcription factors Yrm1p and Yrr1p along with genes involved in pleiotropic drug resistance (PDR) phenomenon; YLL056C is not an essential gene
YLR051C	chr12	FCF2	Essential nucleolar protein involved in the early steps of 35S rRNA processing; interacts with Faf1p; member of a transcriptionally co-regulated set of genes called the RRB regulon
YLR028C	chr12	ADE16	Enzyme of 'de novo' purine biosynthesis containing both 5-aminoimidazole-4-carboxamide ribonucleotide transformylase and inosine monophosphate cyclohydrolase activities, isozyme of Ade17p; ade16 ade17 mutants require adenine and histidine
YML077W	chr13	BET5	Component of the TRAPP (transport protein particle) complex, which plays an essential role in the vesicular transport from endoplasmic reticulum to Golgi
YML125C	chr13	PGA3	Essential protein required for maturation of Gas1p and Pho8p, protein trafficking; GFP-fusion protein localizes to the endoplasmic reticulum; null mutants have a cell separation defect
YML019W	chr13	OST6	Subunit of the oligosaccharyltransferase complex of the ER lumen, which catalyzes asparagine-linked glycosylation of newly synthesized proteins; similar to and partially functionally redundant with Ost3p
YMR242C	chr13	RPL20A	Protein component of the large (60S) ribosomal subunit, nearly identical to Rpl20Bp and has similarity to rat L18a ribosomal protein
YMR260C	chr13	TIF11	Translation initiation factor eIF1A, essential protein that forms a complex with Sui1p (eIF1) and the 40S ribosomal subunit and scans for the start codon; C-terminus associates with Fun12p (eIF5B); N terminus interacts with eIF2 and eIF3
YMR269W	chr13		Protein of unknown function; green fluorescent protein (GFP)-fusion protein localizes to the nucleolus; identified in proteomic screens of ribosomal complexes; YMR269W is not an essential gene
YNL255C	chr14	GIS2	Protein with seven cysteine-rich CCHC zinc-finger motifs, similar to human CNBP, proposed to be involved in the RAS/cAMP signaling pathway
YNL302C	chr14	RPS19B	Protein component of the small (40S) ribosomal subunit, required for assembly and maturation of pre-40 S particles; mutations in human RPS19 are associated with Diamond Blackfan anemia; nearly identical to Rps19Ap
YNL290W	chr14	RFC3	Subunit of heteropentameric Replication factor C (RF-C), which is a DNA binding protein and ATPase that acts as a clamp loader of the proliferating cell nuclear antigen (PCNA) processivity factor for DNA polymerases delta and epsilon
YNR029C	chr14		Hypothetical protein
YNL280C	chr14	ERG24	C-14 sterol reductase, acts in ergosterol biosynthesis; mutants accumulate the abnormal sterol ignosterol (ergosta-8,14 dienol), and are viable under anaerobic growth conditions but inviable on rich medium under aerobic conditions
YNL162W	chr14	RPL42A	Protein component of the large (60S) ribosomal subunit, identical to Rpl42Bp and has similarity to rat L44 ribosomal protein
YOR010C	chr15	TIR2	Putative cell wall mannoprotein of the Srp1p/Tip1p family of serine-alanine-rich proteins; transcription is induced by cold shock and anaerobiosis
YOR264W	chr15	DSE3	Daughter cell-specific protein, may help establish daughter fate
YOR172W	chr15	YRM1	Zn2-Cys6 zinc-finger transcription factor that activates genes involved in multidrug resistance; paralog of Yrr1p, acting on an overlapping set of target genes
YOR021C	chr15		Hypothetical protein
YOR146W	chr15		Hypothetical protein; open reading frame overlaps 5' end of essential PNO1 gene required for pre-18S rRNA processing
YOR004W	chr15	UTP23	Essential nucleolar protein that is a component of the SSU (small subunit) processome involved in 40S ribosomal subunit biogenesis; has homology to PINc domain protein Fcf1p, although the PINc domain of Utp23p is not required for function
YOR348C	chr15	PUT4	Proline permease, required for high-affinity transport of proline; also transports the toxic proline analog azetidine-2-carboxylate (AzC); PUT4 transcription is repressed in ammonia-grown cells
YOR171C	chr15	LCB4	Sphingoid long-chain base kinase, responsible for synthesis of long-chain base phosphates, which function as signaling molecules, regulates synthesis of ceramide from exogenous long-chain bases, localizes to the Golgi and late endosomes
YPL177C	chr16	CUP9	Homeodomain-containing transcriptional repressor of PTR2, which encodes a major peptide transporter; imported peptides activate ubiquitin-dependent proteolysis, resulting in degradation of Cup9p and de-repression of PTR2 transcription
YPR102C	chr16	RPL11A	Protein component of the large (60S) ribosomal subunit, nearly identical to Rpl11Bp; involved in ribosomal assembly; depletion causes degradation of proteins and RNA of the 60S subunit; has similarity to E. coli L5 and rat L11
YPL249C-A	chr16	RPL36B	Protein component of the large (60S) ribosomal subunit, nearly identical to Rpl36Ap and has similarity to rat L36 ribosomal protein; binds to 5.8 S rRNA
YPR131C	chr16	NAT3	Catalytic subunit of the NatB N-terminal acetyltransferase, which catalyzes acetylation of the amino-terminal methionine residues of all proteins beginning with Met-Asp or Met-Glu and of some proteins beginning with Met-Asn or Met-Met
YPL237W	chr16	SUI3	Beta subunit of the translation initiation factor eIF2, involved in the identification of the start codon; proposed to be involved in mRNA binding
YPL224C	chr16	MMT2	Putative metal transporter involved in mitochondrial iron accumulation; closely related to Mmt1p
*****************************
Module 47		nQtl=2	nGene=17
chr15:20000-40000
chr9:20000-40000
---
YAR068W	chr1		putative membrane protein
YAL009W	chr1	SPO7	Integral nuclear/ER membrane protein of unknown function, required for normal nuclear envelope morphology and sporulation
YCR028C	chr3	FEN2	Plasma membrane H+-pantothenate symporter; confers sensitivity to the antifungal agent fenpropimorph
YDL161W	chr4	ENT1	Epsin-like protein involved in endocytosis and actin patch assembly and functionally redundant with Ent2p; binds clathrin via a clathrin-binding domain motif at C-terminus
YHR214W-A	chr8		Hypothetical protein
YIL169C	chr9		Putative protein of unknown function; serine/threonine rich and highly similar to YOL155C, a putative glucan alpha-1,4-glucosidase; transcript is induced in both high and low pH environments; YIL169C is a non-essential gene
YML088W	chr13	UFO1	F-box receptor protein, subunit of the Skp1-Cdc53-F-box receptor (SCF) E3 ubiquitin ligase complex; binds to phosphorylated Ho endonuclease, allowing its ubiquitylation by SCF and subsequent degradation
YMR218C	chr13	TRS130	One of 10 subunits of the transport protein particle (TRAPP) complex of the cis-Golgi which mediates vesicle docking and fusion; involved in ER to Golgi membrane traffic; mutation activates transcription of OCH1
YNR034W	chr14	SOL1	Protein with a possible role in tRNA export; shows similarity to 6-phosphogluconolactonase non-catalytic domains but does not exhibit this enzymatic activity; homologous to Sol2p, Sol3p, and Sol4p
YOL158C	chr15	ENB1	Endosomal ferric enterobactin transporter, expressed under conditions of iron deprivation; member of the major facilitator superfamily; expression is regulated by Rcs1p and affected by chloroquine treatment
YOL152W	chr15	FRE7	Putative ferric reductase with similarity to Fre2p; expression induced by low copper levels
YOL155C	chr15		ORF
YOL163W	chr15		Hypothetical protein, member of the Dal5p subfamily of the major facilitator family
YOL162W	chr15		Hypothetical protein, member of the Dal5p subfamily of the major facilitator family
YOL164W	chr15	BDS1	Bacterially-derived sulfatase required for use of alkyl- and aryl-sulfates as sulfur sources
YOL047C	chr15		Protein of unknown function; green fluorescent protein (GFP)-fusion protein localizes to the cytoplasm in a punctate pattern
YOL137W	chr15	BSC6	Protein of unknown function containing 8 putative transmembrane seqments; ORF exhibits genomic organization compatible with a translational readthrough-dependent mode of expression
*****************************
Module 48		nQtl=3	nGene=39
chr10:20000-40000
chr12:1040000-1060000
chr4:1520000-1540000
---
YBL112C	chr2		Putative protein of unknown function; YBL112C is contained within TEL02L
YBL113C	chr2		Hypothetical protein
YBL111C	chr2		Hypothetical protein
YDR544C	chr4		Hypothetical protein
YDR545W	chr4	YRF1-1	Helicase encoded by the Y' element of subtelomeric regions, highly expressed in the mutants lacking the telomerase component TLC1; potentially phosphorylated by Cdc28p
YER190W	chr5	YRF1-2	Helicase encoded by the Y' element of subtelomeric regions, highly expressed in the mutants lacking the telomerase component TLC1; potentially phosphorylated by Cdc28p
YEL077C	chr5		Hypothetical protein
YER189W	chr5		Hypothetical protein
YEL076C-A	chr5		Hypothetical protein
YEL074W	chr5		Hypothetical protein
YEL076C	chr5		Hypothetical protein
YEL075C	chr5		Hypothetical protein
YFL066C	chr6		Putative protein of unknown function
YFL065C	chr6		Putative protein of unknown function
YFL068W	chr6		Hypothetical protein
YFL057C	chr6	AAD16	Putative aryl-alcohol dehydrogenase with similarity to P. chrysosporium aryl-alcohol dehydrogenase; mutational analysis has not yet revealed a physiological role
YFL064C	chr6		Putative protein of unknown function
YFL056C	chr6	AAD6	Putative aryl-alcohol dehydrogenase with similarity to P. chrysosporium aryl-alcohol dehydrogenase, involved in the oxidative stress response
YFL067W	chr6		Hypothetical protein
YGR296W	chr7	YRF1-3	Helicase encoded by the Y' element of subtelomeric regions, highly expressed in the mutants lacking the telomerase component TLC1; potentially phosphorylated by Cdc28p
YHR218W	chr8		Hypothetical protein
YHL050C	chr8		Putative protein of unknown function, potential Cdc28p substrate
YHR219W	chr8		Putative protein of unknown function with similarity to helicases; located in the telomere region on the right arm of chromosome VIII
YHL049C	chr8		Hypothetical protein
YIL177C	chr9		Putative protein of unknown function; similarity to DNA helicases that are encoded within subtelomeric Y' elements and induced in telomerase deficient survivors
YJL225C	chr10		Putative protein of unknown function; similarity to DNA helicases that are also encoded within subtelomeric Y' elements and induced in telomerase deficient survivors
YLR462W	chr12		Putative protein of unknown function with similarity to helicases; YLR462W is within the telomere on the right arm of chromosome XII
YLR464W	chr12		Putative protein of unknown function with similarity to helicases; YLR464W contains an intron and overlaps the verified gene YRF1-4/YLR466W and two dubious ORFs YLR463C and YLR465C
YLR467W	chr12	YRF1-5	Helicase encoded by the Y' element of subtelomeric regions, highly expressed in the mutants lacking the telomerase component TLC1; potentially phosphorylated by Cdc28p
YLR450W	chr12	HMG2	One of two isozymes of HMG-CoA reductase that convert HMG-CoA to mevalonate, a rate-limiting step in sterol biosynthesis; overproduction induces assembly of peripheral ER membrane arrays and short nuclear-associated membrane stacks
YLL067C	chr12		Putative protein of unknown function with similarity to helicases
YLL066C	chr12		Putative protein of unknown function with similarity to helicases; YLL066C is not an essential gene
YLR466W	chr12	YRF1-4	Helicase encoded by the Y' element of subtelomeric regions, highly expressed in the mutants lacking the telomerase component TLC1; potentially phosphorylated by Cdc28p
YML133C	chr13		Putative protein of unknown function with similarity to helicases; localized to mitochondria; YML133C contains an intron
YNL339C	chr14	YRF1-6	Helicase encoded by the Y' element of subtelomeric regions, highly expressed in the mutants lacking the telomerase component TLC1; potentially phosphorylated by Cdc28p
YNL331C	chr14	AAD14	Putative aryl-alcohol dehydrogenase with similarity to P. chrysosporium aryl-alcohol dehydrogenase; mutational analysis has not yet revealed a physiological role
YPR203W	chr16		Hypothetical protein
YPL283C	chr16	YRF1-7	Helicase encoded by the Y' element of subtelomeric regions, highly expressed in the mutants lacking the telomerase component TLC1; potentially phosphorylated by Cdc28p
YPR202W	chr16		Putative protein of unknown function with similarity to telomere-encoded helicases; YPR202W is not an essential gene; transcript is predicted to be spliced but there is no evidence that it is spliced in vivo
*****************************
Module 49		nQtl=3	nGene=65
chr2:540000-560000
chr3:80000-100000
chr5:100000-120000
---
YAL013W	chr1	DEP1	Transcriptional modulator involved in regulation of structural phospholipid biosynthesis genes and metabolically unrelated genes, as well as maintenance of telomeres, mating efficiency, and sporulation
YAL020C	chr1	ATS1	Protein with a potential role in regulatory interactions between microtubules and the cell cycle, as suggested by genetic and physical interactions with Nap1p and genetic interactions with TUB1
YBR043C	chr2	QDR3	Multidrug transporter required for resistance to quinidine, barban, cisplatin, and bleomycin; member of the major facilitator superfamily of transporters conferring multiple drug resistance (MFS-MDR)
YBR147W	chr2		Putative protein of unknown function; YBR147W is not an essential gene; resistant to fluconazole
YDR111C	chr4		Putative alanine transaminase (glutamic pyruvic transaminase)
YDR443C	chr4	SSN2	Protein required for stable association of Srb10p-Srb11p kinase with RNA polymerase holoenzyme; subunit of the RNA polymerase II mediator complex; essential for transcriptional regulation
YDR527W	chr4	RBA50	Protein involved in transcription; interacts with RNA polymerase II subunits Rpb2p, Rpb3, and Rpb11p; has similarity to human RPAP1
YDR487C	chr4	RIB3	3,4-dihydroxy-2-butanone-4-phosphate synthase (DHBP synthase), required for riboflavin biosynthesis from ribulose-5-phosphate, also has an unrelated function in mitochondrial respiration
YDR112W	chr4		Hypothetical protein, null mutant displays increased levels of spontaneous Rad52 foci
YDR306C	chr4		Hypothetical protein
YDR476C	chr4		Hypothetical protein
YDR186C	chr4		Hypothetical protein
YDL048C	chr4	STP4	Protein containing a Kruppel-type zinc-finger domain; has similarity to Stp1p, Stp2p, and Stp3p
YER026C	chr5	CHO1	Phosphatidylserine synthase, functions in phospholipid biosynthesis; catalyzes the reaction CDP-diaclyglycerol + L-serine = CMP + L-1-phosphatidylserine, transcriptionally repressed by myo-inositol and choline
YER175C	chr5	TMT1	Trans-aconitate methyltransferase, cytosolic enzyme that catalyzes the methyl esterification of 3-isopropylmalate, an intermediate of the leucine biosynthetic pathway, and trans-aconitate, which inhibits the citric acid cycle
YEL029C	chr5	BUD16	Protein involved in bud-site selection and telomere maintenance; diploid mutants display a random budding pattern instead of the wild-type bipolar pattern; has similarity to pyridoxal kinases
YER031C	chr5	YPT31	GTPase of the Ypt/Rab family, very similar to Ypt32p; involved in the exocytic pathway; mediates intra-Golgi traffic or the budding of post-Golgi vesicles from the trans-Golgi
YFL031W	chr6	HAC1	bZIP transcription factor (ATF/CREB1 homolog) that regulates the unfolded protein response, via UPRE binding, and membrane biogenesis; ER stress-induced splicing pathway utilizing Ire1p, Trl1p and Ada5p facilitates efficient Hac1p synthesis
YFR005C	chr6	SAD1	Conserved zinc-finger domain protein involved in pre-mRNA splicing, required for assembly of U4 snRNA into the U4/U6 particle
YFR045W	chr6		Putative mitochondrial transport protein; null mutant is viable, exhibits decreased levels of chitin and normal resistance to calcofluor white
YGR146C	chr7		Putative protein of unknown function; induced by iron homeostasis transcription factor Aft2p; multicopy suppressor of a temperature sensitive <i>hsf1</i> mutant
YGL082W	chr7		Hypothetical protein
YGL059W	chr7		Hypothetical protein
YGR065C	chr7	VHT1	High-affinity plasma membrane H+-biotin (vitamin H) symporter; mutation results in fatty acid auxotrophy; 12 transmembrane domain containing major facilitator subfamily member; mRNA levels negatively regulated by iron deprivation and biotin
YGL062W	chr7	PYC1	Pyruvate carboxylase isoform, cytoplasmic enzyme that converts pyruvate to oxaloacetate; highly similar to isoform Pyc2p but differentially regulated; mutations in the human homolog are associated with lactic acidosis
YGR161C	chr7	RTS3	Putative component of the protein phosphatase type 2A complex
YGR004W	chr7	PEX31	Peroxisomal integral membrane protein, involved in negative regulation of peroxisome size; partially functionally redundant with Pex30p and Pex32p; probably acts at a step downstream of steps mediated by Pex28p and Pex29p
YGR163W	chr7	GTR2	Cytoplasmic GTP binding protein that negatively regulates Ran/Tc4 GTPase cycle; subunit of EGO complex, which is involved in microautophagy regulation, and of GSE complex, required for sorting of Gap1p; homolog of human RagC and RagD
YGR177C	chr7	ATF2	Alcohol acetyltransferase, may play a role in steroid detoxification; forms volatile esters during fermentation, which is important in brewing
YGR109C	chr7	CLB6	B-type cyclin involved in DNA replication during S phase; activates Cdc28p to promote initiation of DNA synthesis; functions in formation of mitotic spindles along with Clb3p and Clb4p; most abundant during late G1
YHR117W	chr8	TOM71	Mitochondrial outer membrane protein with similarity to Tom70p; probable minor component of the TOM (translocase of outer membrane) complex responsible for recognition and import of mitochondrially directed proteins
YHR067W	chr8	HTD2	Mitochondrial 3-hydroxyacyl-thioester dehydratase involved in fatty acid biosynthesis, required for respiratory growth and for normal mitochondrial morphology
YHR017W	chr8	YSC83	Non-essential mitochondrial protein of unknown function; mRNA induced during meiosis, peaking between mid to late prophase of meiosis I; similar to S. douglasii YSD83
YHR153C	chr8	SPO16	Protein of unknown function, required for spore formation
YIL135C	chr9	VHS2	Cytoplasmic protein of unknown function; identified as a high-copy suppressor of the synthetic lethality of a sis2 sit4 double mutant, suggesting a role in G1/S phase progression; similar to Mlf3p
YIL050W	chr9	PCL7	Pho85p cyclin of the Pho80p subfamily, forms a functional kinase complex with Pho85p which phosphorylates Mmr1p and is regulated by Pho81p; involved in glycogen metabolism, expression is cell-cycle regulated
YJR073C	chr10	OPI3	Phospholipid methyltransferase (methylene-fatty-acyl-phospholipid synthase), catalyzes the last two steps in phosphatidylcholine biosynthesis
YJL072C	chr10	PSF2	Subunit of the GINS complex (Sld5p, Psf1p, Psf2p, Psf3p), which is localized to DNA replication origins and implicated in assembly of the DNA replication machinery
YJL082W	chr10	IML2	Protein of unknown function, green fluorescent protein (GFP)-fusion protein localizes to the cytoplasm and nucleus
YKR082W	chr11	NUP133	Subunit of the Nup84p subcomplex of the nuclear pore complex (NPC), localizes to both sides of the NPC, required to establish a normal nucleocytoplasmic concentration gradient of the GTPase Gsp1p
YKL029C	chr11	MAE1	Mitochondrial malic enzyme, catalyzes the oxidative decarboxylation of malate to pyruvate, which is a key intermediate in sugar metabolism and a precursor for synthesis of several amino acids
YKR065C	chr11	PAM17	Presequence translocase-associated motor subunit, required for stable complex formation between cochaperones Pam16p and Pam18p, promotes association of Pam16p-Pam18p with the presequence translocase
YLR132C	chr12		Protein of unknown function; green fluorescent protein (GFP)-tagged protein localizes to mitochondria and nucleus; YLR132C is an essential gene
YLL027W	chr12	ISA1	Mitochondrial matrix protein involved in biogenesis of the iron-sulfur (Fe/S) cluster of Fe/S proteins, isa1 deletion causes loss of mitochondrial DNA and respiratory deficiency; depletion reduces growth on nonfermentable carbon sources
YLR414C	chr12		Putative protein of unknown function; green fluorescent protein (GFP)-fusion protein localizes to the bud and cytoplasm; Hog1p is required for transcriptional induction in response to cell wall damage; YLR414C is not an essential gene
YLR350W	chr12	ORM2	Evolutionarily conserved protein with similarity to Orm1p, required for resistance to agents that induce the unfolded protein response; human ortholog is located in the endoplasmic reticulum
YLR089C	chr12		Putative alanine transaminase (glutamic pyruvic transaminase)
YLR104W	chr12		Hypothetical protein
YMR121C	chr13	RPL15B	Protein component of the large (60S) ribosomal subunit, nearly identical to Rpl15Ap and has similarity to rat L15 ribosomal protein; binds to 5.8 S rRNA
YMR012W	chr13	CLU1	eIF3 component of unknown function; deletion causes defects in mitochondrial organization but not in growth or translation initiation, can rescue cytokinesis and mitochondrial organization defects of the Dictyostelium cluA- mutant
YML028W	chr13	TSA1	Ubiquitous housekeeping thioredoxin peroxidase, reduces reactive oxygen, nitrogen and sulfur species using thioredoxin as hydrogen donor; mediates redox regulation of the nuclear localization of Yap1p; deletion results in mutator phenotype
YMR200W	chr13	ROT1	Essential ER membrane protein; may be involved in protein folding; mutation causes defects in cell wall synthesis and in lysis of autophagic bodies, suppresses tor2 mutations, and is synthetically lethal with kar2-1 and with rot2 mutations
YNL169C	chr14	PSD1	Phosphatidylserine decarboxylase of the mitochondrial inner membrane, converts phosphatidylserine to phosphatidylethanolamine
YNL131W	chr14	TOM22	Component of the TOM (translocase of outer membrane) complex responsible for initial import of mitochondrially directed proteins; acts as a receptor for precursor proteins and mediates interaction between the TOM and TIM complexes
YNR022C	chr14	MRPL50	Mitochondrial ribosomal protein of the large subunit, not essential for mitochondrial translation
YNL036W	chr14	NCE103	Carbonic anhydrase; poorly transcribed under aerobic conditions and at an undetectable level under anaerobic conditions; involved in non-classical protein export pathway
YOL144W	chr15	NOP8	Nucleolar protein required for 60S ribosomal subunit biogenesis
YPL177C	chr16	CUP9	Homeodomain-containing transcriptional repressor of PTR2, which encodes a major peptide transporter; imported peptides activate ubiquitin-dependent proteolysis, resulting in degradation of Cup9p and de-repression of PTR2 transcription
YPR194C	chr16	OPT2	Oligopeptide transporter; member of the OPT family, with potential orthologs in S. pombe and C. albicans
YPL135W	chr16	ISU1	Conserved protein of the mitochondrial matrix, performs a scaffolding function during assembly of iron-sulfur clusters, interacts physically and functionally with yeast frataxin (Yfh1p); isu1 isu2 double mutant is inviable
YPL227C	chr16	ALG5	UDP-glucose:dolichyl-phosphate glucosyltransferase, involved in asparagine-linked glycosylation in the endoplasmic reticulum
YPR037C	chr16	ERV2	Flavin-linked sulfhydryl oxidase localized to the endoplasmic reticulum lumen, involved in disulfide bond formation within the ER
YPL256C	chr16	CLN2	G1 cyclin involved in regulation of the cell cycle; activates Cdc28p kinase to promote the G1 to S phase transition; late G1 specific expression depends on transcription factor complexes, MBF (Swi6p-Mbp1p) and SBF (Swi6p-Swi4p)
YPL084W	chr16	BRO1	Cytoplasmic class E vacuolar protein sorting (VPS) factor that coordinates deubiquitination in the multivesicular body (MVB) pathway by recruiting Doa4p to endosomes
YPL158C	chr16		Hypothetical protein
*****************************
Module 50		nQtl=3	nGene=90
chr12:660000-680000
chr13:40000-60000
chr14:440000-460000
---
YBR290W	chr2	BSD2	Heavy metal ion homeostasis protein, facilitates trafficking of Smf1p and Smf2p metal transporters to the vacuole where they are degraded, controls metal ion transport, prevents metal hyperaccumulation, functions in copper detoxification
YBR227C	chr2	MCX1	Mitochondrial ATP-binding protein, possibly a mitochondrial chaperone with non-proteolytic function; similar to bacterial ClpX proteins
YCL001W	chr3	RER1	Protein involved in retention of membrane proteins, including Sec12p, in the ER; localized to Golgi; functions as a retrieval receptor in returning membrane proteins to the ER
YCR028C-A	chr3	RIM1	Single-stranded DNA-binding protein essential for mitochondrial genome maintenance; involved in mitochondrial DNA replication
YCL049C	chr3		Protein of unknown function; localizes to membrane fraction; YCL049C is not an essential gene;
YCL024W	chr3	KCC4	Protein kinase of the bud neck involved in the septin checkpoint, associates with septin proteins, negatively regulates Swe1p by phosphorylation, shows structural homology to bud neck kinases Gin4p and Hsl1p
YDR232W	chr4	HEM1	5-aminolevulinate synthase, catalyzes the first step in the heme biosynthetic pathway; an N-terminal signal sequence is required for localization to the mitochondrial matrix; expression is regulated by Hap2p-Hap3p
YDL126C	chr4	CDC48	ATPase in ER, nuclear membrane and cytosol with homology to mammalian p97; in a complex with Npl4p and Ufd1p participates in retrotranslocation of ubiquitinated proteins from the ER into the cytosol for degradation by the proteasome
YDR302W	chr4	GPI11	ER membrane protein involved in a late step of glycosylphosphatidylinositol (GPI) anchor assembly; involved in the addition of phosphoethanolamine to the multiply mannosylated GPI intermediate; human PIG-Fp is a functional homolog
YDR410C	chr4	STE14	Farnesyl cysteine-carboxyl methyltransferase, mediates the carboxyl methylation step during C-terminal CAAX motif processing of a-factor and RAS proteins in the endoplasmic reticulum, localizes to the ER membrane
YDR270W	chr4	CCC2	Cu(+2)-transporting P-type ATPase, required for export of copper from the cytosol into an extracytosolic compartment; has similarity to human proteins involved in Menkes and Wilsons diseases
YDL237W	chr4		Hypothetical protein
YDL137W	chr4	ARF2	ADP-ribosylation factor, GTPase of the Ras superfamily involved in regulation of coated formation vesicles in intracellular trafficking within the Golgi; functionally interchangeable with Arf1p
YDR261C	chr4	EXG2	Exo-1,3-beta-glucanase, involved in cell wall beta-glucan assembly; may be anchored to the plasma membrane via a glycosylphosphatidylinositol (GPI) anchor
YDR107C	chr4		multispanning membrane protein
YDR147W	chr4	EKI1	Ethanolamine kinase, primarily responsible for phosphatidylethanolamine synthesis via the CDP-ethanolamine pathway; also exhibits choline kinase activity
YDR089W	chr4		Hypothetical protein
YDR051C	chr4		Hypothetical protein
YDR503C	chr4	LPP1	Lipid phosphate phosphatase, catalyzes Mg(2+)-independent dephosphorylation of phosphatidic acid (PA), lysophosphatidic acid, and diacylglycerol pyrophosphate; involved in control of the cellular levels of phosphatidylinositol and PA
YER027C	chr5	GAL83	One of three possible beta-subunits of the Snf1 kinase complex, allows nuclear localization of the Snf1 kinase complex in the presence of a nonfermentable carbon source; contains glycogen-binding domain
YEL047C	chr5		Fumurate ReDuctase Soluble
YER145C	chr5	FTR1	High affinity iron permease involved in the transport of iron across the plasma membrane; forms complex with Fet3p; expression is regulated by iron
YER011W	chr5	TIR1	Cell wall mannoprotein of the Srp1p/Tip1p family of serine-alanine-rich proteins; expression is downregulated at acidic pH and induced by cold shock and anaerobiosis; abundance is increased in cells cultured without shaking
YGL200C	chr7	EMP24	Integral membrane component of endoplasmic reticulum-derived COPII-coated vesicles, which function in ER to Golgi transport
YGR284C	chr7	ERV29	Protein localized to COPII-coated vesicles, involved in vesicle formation and incorporation of specific secretory cargo
YGR209C	chr7	TRX2	Cytoplasmic thioredoxin isoenzyme of the thioredoxin system which protects cells against both oxidative and reductive stress, forms LMA1 complex with Pbi2p, acts as a cofactor for Tsa1p, required for ER-Golgi transport and vacuole inheritance
YGL225W	chr7	VRG4	Golgi GDP-mannose transporter; regulates Golgi function and glycosylation in Golgi
YGL077C	chr7	HNM1	Choline transporter (permease) that also controls the uptake of nitrogen mustard; expression is co-regulated with phospholipid biosynthetic genes and negatively regulated by choline and myo-inositol
YGR266W	chr7		Protein of unknown function, predicted to contain a single transmembrane domain; localized to both the mitochondrial outer membrane and the plasma membrane
YGR183C	chr7	QCR9	Subunit 9 of the ubiquinol cytochrome-c reductase complex, which is a component of the mitochondrial inner membrane electron transport chain; required for electron transfer at the ubiquinol oxidase site of the complex
YGL213C	chr7	SKI8	Protein involved in exosome mediated 3' to 5' mRNA degradation and translation inhibition of non-poly(A) mRNAs as well as double-strand break formation during meiotic recombination; required for repressing propagation of dsRNA viruses
YGR026W	chr7		Putative protein of unknown function; green fluorescent protein (GFP)-fusion protein localizes to the cell periphery
YHR055C	chr8	CUP1-2	Metallothionein, binds copper and mediates resistance to high concentrations of copper and cadmium; locus is variably amplified in different strains, with two copies, CUP1-1 and CUP1-2, in the genomic sequence reference strain S288C
YHR181W	chr8	SVP26	Integral membrane protein of the early Golgi apparatus, may function to promote retention of proteins in the early Golgi compartment; mutation affects protein N-glycosylation and cell wall integrity
YHR098C	chr8	SFB3	Member of the Sec24p family; forms a complex, with Sec23p, that is involved in sorting of Pma1p into COPII vesicles; peripheral ER membrane protein; potential Cdc28p substrate
YHR053C	chr8	CUP1-1	Metallothionein, binds copper and mediates resistance to high concentrations of copper and cadmium; locus is variably amplified in different strains, with two copies, CUP1-1 and CUP1-2, in the genomic sequence reference strain S288C
YHR123W	chr8	EPT1	sn-1,2-diacylglycerol ethanolamine- and cholinephosphotranferase; not essential for viability
YHR188C	chr8	GPI16	Transmembrane protein subunit of the glycosylphosphatidylinositol transamidase complex that adds GPIs to newly synthesized proteins; human PIG-Tp homolog
YIL109C	chr9	SEC24	Component of the Sec23p-Sec24p heterodimeric complex of the COPII vesicle coat; involved in ER to Golgi transport, cargo selection and autophagy; required for the binding of the Sec13 complex to ER membranes; homologous to Lst1p and Lss1p
YJL100W	chr10	LSB6	Phosphatidylinositol 4-kinase that binds Las17p, which is a homolog of human Wiskott-Aldrich Syndrome protein involved in actin patch assembly and actin polymerization
YJL034W	chr10	KAR2	ATPase involved in protein import into the ER, also acts as a chaperone to mediate protein folding in the ER and may play a role in ER export of soluble proteins; regulates the unfolded protein response via interaction with Ire1p
YJL044C	chr10	GYP6	GTPase-activating protein (GAP) for the yeast Rab family member, Ypt6p; involved in vesicle mediated protein transport
YJR143C	chr10	PMT4	Protein O-mannosyltransferase, transfers mannose residues from dolichyl phosphate-D-mannose to protein serine/threonine residues; appears to form homodimers in vivo and does not complex with other Pmt proteins; target for new antifungals
YJR137C	chr10	ECM17	Sulfite reductase beta subunit, involved in amino acid biosynthesis, transcription repressed by methionine
YKL008C	chr11	LAC1	Ceramide synthase component, involved in synthesis of ceramide from C26(acyl)-coenzyme A and dihydrosphingosine or phytosphingosine, functionally equivalent to Lag1p
YKL140W	chr11	TGL1	Steryl ester hydrolase, one of three gene products (Yeh1p, Yeh2p, Tgl1p) responsible for steryl ester hydrolase activity and involved in sterol homeostasis; localized to lipid particle membranes
YKL036C	chr11		Dubious open reading frame, unlikely to encode a protein; not conserved in closely related <i>Saccharomyces</i> species; partially overlaps the essential gene UGP1 gene and uncharacterized ORF YKL037W
YKL196C	chr11	YKT6	Vesicle membrane protein (v-SNARE) with acyltransferase activity; involved in trafficking to and within the Golgi, endocytic trafficking to the vacuole, and vacuolar fusion; membrane localization due to prenylation at the carboxy-terminus
YKL073W	chr11	LHS1	Molecular chaperone of the endoplasmic reticulum lumen, involved in polypeptide translocation and folding; member of the Hsp70 family; localizes to the lumen of the ER; regulated by the unfolded protein response pathway
YLR380W	chr12	CSR1	Phosphatidylinositol transfer protein with a potential role in lipid turnover; interacts specifically with thioredoxin peroxidase (Tsa2p) and may have a role in oxidative stress resistance
YLR204W	chr12	QRI5	Mitochondrial protein of unknown function
YLL022C	chr12	HIF1	Non-essential component of the HAT-B histone acetyltransferase complex (Hat1p-Hat2p-Hif1p), localized to the nucleus; has a role in telomeric silencing
YLR090W	chr12	XDJ1	Putative chaperone, homolog of E. coli DnaJ, closely related to Ydj1p
YLR019W	chr12	PSR2	Functionally redundant Psr1p homolog, a plasma membrane phosphatase involved in the general stress response; required with Psr1p and Whi2p for full activation of STRE-mediated gene expression, possibly through dephosphorylation of Msn2p
YLR304C	chr12	ACO1	Aconitase, required for the tricarboxylic acid (TCA) cycle and also independently required for mitochondrial genome maintenance; component of the mitochondrial nucleoid; mutation leads to glutamate auxotrophy
YLR260W	chr12	LCB5	Minor sphingoid long-chain base kinase, paralog of Lcb4p responsible for few percent of the total activity, possibly involved in synthesis of long-chain base phosphates, which function as signaling molecules
YMR094W	chr13	CTF13	Subunit of the CBF3 complex, which binds to the CDE III element of centromeres, bending the DNA upon binding, and may be involved in sister chromatid cohesion during mitosis
YML112W	chr13	CTK3	Gamma subunit of C-terminal domain kinase I (CTDK-I), which phosphorylates the C-terminal repeated domain of the RNA polymerase II large subunit (Rpo21p) to affect both transcription and pre-mRNA 3' end processing
YMR303C	chr13	ADH2	Glucose-repressible alcohol dehydrogenase II, catalyzes the conversion of ethanol to acetaldehyde; involved in the production of certain carboxylate esters; regulated by ADR1
YMR145C	chr13	NDE1	Mitochondrial external NADH dehydrogenase, catalyzes the oxidation of cytosolic NADH; Nde1p and Nde2p are involved in providing the cytosolic NADH to the mitochondrial respiratory chain
YML007W	chr13	YAP1	Basic leucine zipper (bZIP) transcription factor required for oxidative stress tolerance; mediates pleiotropic drug and metal resistance; localized to the nucleus in response to the presence of oxidants
YMR058W	chr13	FET3	Ferro-O2-oxidoreductase required for high-affinity iron uptake and involved in mediating resistance to copper ion toxicity, belongs to class of integral membrane multicopper oxidases
YMR220W	chr13	ERG8	Phosphomevalonate kinase, an essential cytosolic enzyme that acts in the biosynthesis of isoprenoids and sterols, including ergosterol, from mevalonate
YML070W	chr13	DAK1	Dihydroxyacetone kinase, required for detoxification of dihydroxyacetone (DHA); involved in stress adaptation
YNL264C	chr14	PDR17	Phosphatidylinositol transfer protein (PITP), downregulates Plb1p-mediated turnover of phosphatidylcholine, found in the cytosol and microsomes, homologous to Pdr16p, deletion affects phospholipid composition
YNL086W	chr14		Putative protein of unknown function; green fluorescent protein (GFP)-fusion protein localizes to endosomes
YNL058C	chr14		Putative protein of unknown function; green fluorescent protein (GFP)-fusion protein localizes to the vacuole; YNL058C is not an essential gene
YNL052W	chr14	COX5A	Subunit Va of cytochrome c oxidase, which is the terminal member of the mitochondrial inner membrane electron transport chain; predominantly expressed during aerobic growth while its isoform Vb (Cox5Bp) is expressed during anaerobic growth
YNR074C	chr14	AIF1	Mitochondrial cell death effector that translocates to the nucleus in response to apoptotic stimuli, homolog of mammalian Apoptosis-Inducing Factor, putative reductase
YOL005C	chr15	RPB11	RNA polymerase II subunit B12.5; part of central core; similar to Rpc19p and bacterial alpha subunit
YOR010C	chr15	TIR2	Putative cell wall mannoprotein of the Srp1p/Tip1p family of serine-alanine-rich proteins; transcription is induced by cold shock and anaerobiosis
YOL132W	chr15	GAS4	Putative 1,3-beta-glucanosyltransferase, has similarity to Gas1p; localizes to the cell wall
YOL063C	chr15	CRT10	Protein involved in transcriptional regulation of RNR2 and RNR3; expression of the gene is induced by DNA damage and null mutations confer increased resistance to hydroxyurea; N-terminal region has a leucine repeat and a WD40 repeat
YOR291W	chr15		Hypothetical protein
YOR103C	chr15	OST2	Epsilon subunit of the oligosaccharyltransferase complex of the ER lumen, which catalyzes asparagine-linked glycosylation of newly synthesized proteins
YOR066W	chr15		Protein of unknown function; potential Cdc28p substrate
YOR185C	chr15	GSP2	GTP binding protein (mammalian Ranp homolog) involved in the maintenance of nuclear organization, RNA processing and transport; interacts with Kap121p, Kap123p and Pdr6p (karyophilin betas); Gsp1p homolog that is not required for viability
YOR321W	chr15	PMT3	Protein O-mannosyltransferase, transfers mannose residues from dolichyl phosphate-D-mannose to protein serine/threonine residues; acts in a complex with Pmt5p, can instead interact with Pmt1p in some conditions; target for new antifungals
YOR099W	chr15	KTR1	Alpha-1,2-mannosyltransferase involved in O- and N-linked protein glycosylation; member of the KRE2/MNT1 mannosyltransferase family
YOL029C	chr15		Hypothetical protein
YOL031C	chr15	SIL1	Nucleotide exchange factor for the endoplasmic reticulum (ER) lumenal Hsp70 chaperone Kar2p, required for protein translocation into the ER; homolog of Yarrowia lipolytica SLS1; GrpE-like protein
YOR002W	chr15	ALG6	Glucosyltransferase, involved in transfer of oligosaccharides from dolichyl pyrophosphate to asparagine residues of proteins during N-linked protein glycosylation; mutations in human ortholog are associated with disease
YOR175C	chr15		Member of the MBOAT family of putative membrane-bound O-acyltransferases
YPR027C	chr16		Hypothetical protein
YPR069C	chr16	SPE3	Spermidine synthase, involved in biosynthesis of spermidine and also in biosynthesis of pantothenic acid; spermidine is required for growth of wild-type cells
YPL194W	chr16	DDC1	DNA damage checkpoint protein, part of a PCNA-like complex required for DNA damage response, required for pachytene checkpoint to inhibit cell cycle in response to unrepaired recombination intermediates; potential Cdc28p substrate
YPL061W	chr16	ALD6	Cytosolic aldehyde dehydrogenase that is activated by Mg2+ and utilizes NADP+ as the preferred coenzyme; required for the conversion of acetaldehyde to acetate; constitutively expressed
YPL048W	chr16	CAM1	Translational cofactor elongation factor-1 gamma, participates in the regulation of GTP-binding protein EF-1 alpha, may play a redundant role in the regulation of protein synthesis or another GTP-dependent process
YPR024W	chr16	YME1	Subunit, with Mgr1p, of the mitochondrial inner membrane i-AAA protease complex, which is responsible for degradation of unfolded or misfolded mitochondrial gene products; mutation causes an elevated rate of mitochondrial turnover
YPR159W	chr16	KRE6	Protein required for beta-1,6 glucan biosynthesis; putative beta-glucan synthase; appears functionally redundant with Skn1p
*****************************
Module 51		nQtl=3	nGene=39
chr14:540000-560000
chr15:540000-560000
chr4:180000-200000
---
YOR088W	chr
YBL099W	chr2	ATP1	Alpha subunit of the F1 sector of mitochondrial F1F0 ATP synthase, which is a large, evolutionarily conserved enzyme complex required for ATP synthesis
YBL045C	chr2	COR1	Core subunit of the ubiquinol-cytochrome c reductase complex (bc1 complex), which is a component of the mitochondrial inner membrane electron transport chain
YCR012W	chr3	PGK1	3-phosphoglycerate kinase, catalyzes transfer of high-energy phosphoryl groups from the acyl phosphate of 1,3-bisphosphoglycerate to ADP to produce ATP; key enzyme in glycolysis and gluconeogenesis
YCL052C	chr3	PBN1	Essential component of glycosylphosphatidylinositol-mannosyltransferase I, required for the autocatalytic post-translational processing of the protease B precursor Prb1p, localizes to ER in lumenal orientation; homolog of mammalian PIG-X
YCR013C	chr3		Dubious open reading frame unlikely to encode a protein, based on available experimental and comparative sequence data; extensively overlaps essential PGK1 gene encoding 3-phosphoglycerate kinase
YDL168W	chr4	SFA1	Bifunctional enzyme containing both alcohol dehydrogenase and glutathione-dependent formaldehyde dehydrogenase activities, functions in formaldehyde detoxification and formation of long chain and complex alcohols, regulated by Hog1p-Sko1p
YDR298C	chr4	ATP5	Subunit 5 of the stator stalk of mitochondrial F1F0 ATP synthase, which is a large, evolutionarily conserved enzyme complex required for ATP synthesis; homologous to bovine subunit OSCP (oligomycin sensitivity-conferring protein)
YDR345C	chr4	HXT3	Low affinity glucose transporter of the major facilitator superfamily, expression is induced in low or high glucose conditions
YDL004W	chr4	ATP16	Delta subunit of the central stalk of mitochondrial F1F0 ATP synthase, which is a large, evolutionarily conserved enzyme complex required for ATP synthesis
YDL067C	chr4	COX9	Subunit VIIa of cytochrome c oxidase, which is the terminal member of the mitochondrial inner membrane electron transport chain
YDL144C	chr4		Hypothetical protein
YDL180W	chr4		Hypothetical protein
YDR178W	chr4	SDH4	Membrane anchor subunit of succinate dehydrogenase (Sdh1p, Sdh2p, Sdh3p, Sdh4p), which couples the oxidation of succinate to the transfer of electrons to ubiquinone
YDR322C-A	chr4	TIM11	Subunit e of mitochondrial F1F0-ATPase, which is a large, evolutionarily conserved enzyme complex required for ATP synthesis; essential for the dimeric state of ATP synthase
YDR148C	chr4	KGD2	Dihydrolipoyl transsuccinylase, a component of the mitochondrial alpha-ketoglutarate dehydrogenase complex, which catalyzes a step in the tricarboxylic acid (TCA) cycle, the oxidative decarboxylation of alpha-ketoglutarate to succinyl-CoA
YFR011C	chr6		Putative protein of unknown function; localizes to the mitochondrion; green fluorescent protein (GFP)-fusion protein localizes to the cytoplasm; YFR011C is not an essential gene
YGL187C	chr7	COX4	Subunit IV of cytochrome c oxidase, which is the terminal member of the mitochondrial inner membrane electron transport chain; N-terminal 25 residues of precursor are cleaved during mitochondrial import
YGR183C	chr7	QCR9	Subunit 9 of the ubiquinol cytochrome-c reductase complex, which is a component of the mitochondrial inner membrane electron transport chain; required for electron transfer at the ubiquinol oxidase site of the complex
YHR051W	chr8	COX6	Subunit VI of cytochrome c oxidase, which is the terminal member of the mitochondrial inner membrane electron transport chain; expression is regulated by oxygen levels
YJR077C	chr10	MIR1	Mitochondrial phosphate carrier, imports inorganic phosphate into mitochondria; functionally redundant with Pic2p but more abundant than Pic2 under normal conditions
YJR120W	chr10		Protein of unknown function; essential for growth under anaerobic conditions; mutation causes decreased expression of ATP2, impaired respiration, defective sterol uptake, and altered levels/localization of ABC transporters Aus1p and Pdr11p
YJR121W	chr10	ATP2	Beta subunit of the F1 sector of mitochondrial F1F0 ATP synthase, which is a large, evolutionarily conserved enzyme complex required for ATP synthesis
YKL141W	chr11	SDH3	Cytochrome b subunit of succinate dehydrogenase (Sdh1p, Sdh2p, Sdh3p, Sdh4p), which couples the oxidation of succinate to the transfer of electrons to ubiquinone
YKL148C	chr11	SDH1	Flavoprotein subunit of succinate dehydrogenase (Sdh1p, Sdh2p, Sdh3p, Sdh4p), which couples the oxidation of succinate to the transfer of electrons to ubiquinone
YKL152C	chr11	GPM1	Tetrameric phosphoglycerate mutase, mediates the conversion of 3-phosphoglycerate to 2-phosphoglycerate during glycolysis and the reverse reaction during gluconeogenesis
YKL016C	chr11	ATP7	Subunit d of the stator stalk of mitochondrial F1F0 ATP synthase, which is a large, evolutionarily conserved enzyme complex required for ATP synthesis
YKL085W	chr11	MDH1	Mitochondrial malate dehydrogenase, catalyzes interconversion of malate and oxaloacetate; involved in the tricarboxylic acid (TCA) cycle
YLR038C	chr12	COX12	Subunit VIb of cytochrome c oxidase, which is the terminal member of the mitochondrial inner membrane electron transport chain; required for assembly of fully active cytochrome c oxidase but not required for activity after assembly
YLR168C	chr12		Putative protein of unknown function that may be involved in intramitochondrial sorting; has similarity to Ups1p and to human PRELI; the green fluorescent protein (GFP)-tagged protein localizes to mitochondria
YLR295C	chr12	ATP14	Subunit h of the F0 sector of mitochondrial F1F0 ATP synthase, which is a large, evolutionarily conserved enzyme complex required for ATP synthesis
YLL041C	chr12	SDH2	Iron-sulfur protein subunit of succinate dehydrogenase (Sdh1p, Sdh2p, Sdh3p, Sdh4p), which couples the oxidation of succinate to the transfer of electrons to ubiquinone
YLR304C	chr12	ACO1	Aconitase, required for the tricarboxylic acid (TCA) cycle and also independently required for mitochondrial genome maintenance; component of the mitochondrial nucleoid; mutation leads to glutamate auxotrophy
YMR256C	chr13	COX7	Subunit VII of cytochrome c oxidase, which is the terminal member of the mitochondrial inner membrane electron transport chain
YMR002W	chr13		Putative protein of unknown function; green fluorescent protein (GFP)-fusion protein localizes to the nucleus and cytoplasm; YMR002W is not an essential gene
YOR131C	chr15		Hypothetical protein
YOR142W	chr15	LSC1	Alpha subunit of succinyl-CoA ligase, which is a mitochondrial enzyme of the TCA cycle that catalyzes the nucleotide-dependent conversion of succinyl-CoA to succinate
YOL042W	chr15	NGL1	Putative endonuclease, has a domain similar to a magnesium-dependent endonuclease motif in mRNA deadenylase Ccr4p
YPL078C	chr16	ATP4	Subunit b of the stator stalk of mitochondrial F1F0 ATP synthase, which is a large, evolutionarily conserved enzyme complex required for ATP synthesis
*****************************
Module 52		nQtl=3	nGene=107
chr12:660000-680000
chr14:480000-500000
chr15:180000-200000
---
YAL008W	chr1	FUN14	Mitochondrial protein of unknown function
YBL103C	chr2	RTG3	Basic helix-loop-helix-leucine zipper (bHLH/Zip) transcription factor that forms a complex with another bHLH/Zip protein, Rtg1p, to activate the retrograde (RTG) and TOR pathways
YBR177C	chr2	EHT1	Acyl-coenzymeA:ethanol O-acyltransferase that plays a minor role in medium-chain fatty acid ethyl ester biosynthesis; contains esterase activity; localizes to lipid particles and the mitochondrial outer membrane
YBL104C	chr2		Hypothetical protein
YCL024W	chr3	KCC4	Protein kinase of the bud neck involved in the septin checkpoint, associates with septin proteins, negatively regulates Swe1p by phosphorylation, shows structural homology to bud neck kinases Gin4p and Hsl1p
YCR004C	chr3	YCP4	Protein of unknown function, has sequence and structural similarity to flavodoxins; green fluorescent protein (GFP)-fusion protein localizes to the cytoplasm in a punctate pattern
YCL040W	chr3	GLK1	Glucokinase, catalyzes the phosphorylation of glucose at C6 in the first irreversible step of glucose metabolism; one of three glucose phosphorylating enzymes; expression regulated by non-fermentable carbon sources
YDR292C	chr4	SRP101	Signal recognition particle (SRP) receptor - alpha subunit; contain GTPase domains; involved in SRP-dependent protein targeting; interacts with SRP102p
YDL126C	chr4	CDC48	ATPase in ER, nuclear membrane and cytosol with homology to mammalian p97; in a complex with Npl4p and Ufd1p participates in retrotranslocation of ubiquitinated proteins from the ER into the cytosol for degradation by the proteasome
YDR453C	chr4	TSA2	Stress inducible cytoplasmic thioredoxin peroxidase; cooperates with Tsa1p in the removal of reactive oxygen, nitrogen and sulfur species using thioredoxin as hydrogen donor; deletion enhances the mutator phenotype of tsa1 mutants
YDL237W	chr4		Hypothetical protein
YDR261C	chr4	EXG2	Exo-1,3-beta-glucanase, involved in cell wall beta-glucan assembly; may be anchored to the plasma membrane via a glycosylphosphatidylinositol (GPI) anchor
YDR155C	chr4	CPR1	Cytoplasmic peptidyl-prolyl cis-trans isomerase (cyclophilin), catalyzes the cis-trans isomerization of peptide bonds N-terminal to proline residues; binds the drug cyclosporin A
YDR275W	chr4	BSC2	Protein of unknown function, ORF exhibits genomic organization compatible with a translational readthrough-dependent mode of expression
YDL018C	chr4	ERP3	Protein with similarity to Emp24p and Erv25p, member of the p24 family involved in ER to Golgi transport
YDR107C	chr4		multispanning membrane protein
YDL073W	chr4		Putative protein of unknown function; YDL073W is not an essential gene
YDL019C	chr4	OSH2	Member of an oxysterol-binding protein family with seven members in S. cerevisiae; family members have overlapping, redundant functions in sterol metabolism and collectively perform a function essential for viability
YDL173W	chr4		Putative protein of unknown function; green fluorescent protein (GFP)-fusion protein localizes to the cytoplasm; YDL173W is not an essential gene
YDR089W	chr4		Hypothetical protein
YEL047C	chr5		Fumurate ReDuctase Soluble
YER001W	chr5	MNN1	Alpha-1,3-mannosyltransferase, integral membrane glycoprotein of the Golgi complex, required for addition of alpha1,3-mannose linkages to N-linked and O-linked oligosaccharides, one of five S. cerevisiae proteins of the MNN1 family
YER177W	chr5	BMH1	14-3-3 protein, major isoform; binds proteins and DNA, involved in regulation of many processes including exocytosis and vesicle transport, Ras/MAPK signaling during pseudohyphal development, rapamycin-sensitive signaling, and others
YER011W	chr5	TIR1	Cell wall mannoprotein of the Srp1p/Tip1p family of serine-alanine-rich proteins; expression is downregulated at acidic pH and induced by cold shock and anaerobiosis; abundance is increased in cells cultured without shaking
YFR047C	chr6	BNA6	Quinolinate phosphoribosyl transferase, required for biosynthesis of nicotinic acid from tryptophan via kynurenine pathway
YFR053C	chr6	HXK1	Hexokinase isoenzyme 1, a cytosolic protein that catalyzes phosphorylation of glucose during glucose metabolism; expression is highest during growth on non-glucose carbon sources; glucose-induced repression involves the hexokinase Hxk2p
YGL245W	chr7	GUS1	Glutamyl-tRNA synthetase (GluRS), forms a complex with methionyl-tRNA synthetase (Mes1p) and Arc1p; complex formation increases the catalytic efficiency of both tRNA synthetases and ensures their correct localization to the cytoplasm
YGL215W	chr7	CLG1	Cyclin-like protein that interacts with Pho85p; has sequence similarity to G1 cyclins PCL1 and PCL2
YGL044C	chr7	RNA15	Cleavage and polyadenylation factor I (CF I) component involved in cleavage and polyadenylation of mRNA 3' ends; interacts with the A-rich polyadenylation signal in complex with Rna14p and Hrp1p
YGR209C	chr7	TRX2	Cytoplasmic thioredoxin isoenzyme of the thioredoxin system which protects cells against both oxidative and reductive stress, forms LMA1 complex with Pbi2p, acts as a cofactor for Tsa1p, required for ER-Golgi transport and vacuole inheritance
YGR198W	chr7		Cargo-transport protein involved in endocytosis; high-copy suppressor of the toxicity associated with heterologously expressed human A30P alpha-synuclein; GFP-fusion protein localizes to the cytoplasm; YGR198W is an essential gene
YGL056C	chr7	SDS23	One of two S. cerevisiae homologs (Sds23p and Sds24p) of the Schizosaccharomyces pombe Sds23 protein, which genetic studies have implicated in APC/cyclosome regulation
YGR019W	chr7	UGA1	Gamma-aminobutyrate (GABA) transaminase (4-aminobutyrate aminotransferase) involved in the 4-aminobutyrate and glutamate degradation pathways; required for normal oxidative stress tolerance and nitrogen utilization
YGR008C	chr7	STF2	Protein involved in regulation of the mitochondrial F1F0-ATP synthase; Stf1p and Stf2p act as stabilizing factors that enhance inhibitory action of the Inh1p protein
YGR201C	chr7		Putative protein of unknown function
YGR142W	chr7	BTN2	Cytosolic coiled-coil protein that modulates arginine uptake, interacts with Rhb1p, possible role in mediating pH homeostasis between the vacuole and plasma membrane H(+)-ATPase, may have a role in intracellular protein trafficking
YGR007W	chr7	MUQ1	Choline phosphate cytidylyltransferase, catalyzes the second step of phosphatidylethanolamine biosynthesis; involved in the maintenance of plasma membrane; similar to mammalian CTP: phosphocholine cytidylyl-transferases
YGR044C	chr7	RME1	Zinc finger protein involved in control of meiosis; prevents meiosis by repressing IME1 expression and promotes mitosis by activating CLN2 expression; directly repressed by a1-a2 regulator; mediates cell type control of sporulation
YGL001C	chr7	ERG26	C-3 sterol dehydrogenase, catalyzes the second of three steps required to remove two C-4 methyl groups from an intermediate in ergosterol biosynthesis
YGR255C	chr7	COQ6	Putative flavin-dependent monooxygenase, involved in ubiquinone (Coenzyme Q) biosynthesis; located on the matrix side of the mitochondrial inner membrane
YHL002W	chr8	HSE1	Subunit of the endosomal Vps27p-Hse1p complex required for sorting of ubiquitinated membrane proteins into intralumenal vesicles prior to vacuolar degradation, as well as for recycling of Golgi proteins and formation of lumenal membranes
YHL038C	chr8	CBP2	Mitochondrial protein required for splicing of the group I intron aI5 of the COB pre-mRNA, binds to the RNA to promote splicing; also involved in but not essential for splicing of the COB bI2 intron and the intron in the 21S rRNA gene
YHR016C	chr8	YSC84	Protein involved in the organization of the actin cytoskeleton; contains SH3 domain similar to Rvs167p
YHR003C	chr8		Protein of unknown function, localized to the mitochondrial outer membrane
YHR198C	chr8		The authentic, non-tagged protein was localized to the mitochondria
YHR075C	chr8	PPE1	Protein with carboxyl methyl esterase activity that may have a role in demethylation of the phosphoprotein phosphatase catalytic subunit; also identified as a small subunit mitochondrial ribosomal protein
YIL111W	chr9	COX5B	Subunit Vb of cytochrome c oxidase, which is the terminal member of the mitochondrial inner membrane electron transport chain; predominantly expressed during anaerobic growth while its isoform Va (Cox5Ap) is expressed during aerobic growth
YJL005W	chr10	CYR1	Adenylate cyclase, required for cAMP production and cAMP-dependent protein kinase signaling; involved in cell cycle control and glucose and nitrogen repression of sporulation
YJL068C	chr10		Non-essential intracellular esterase that can function as an S-formylglutathione hydrolase; may be involved in the detoxification of formaldehyde, which can be metabolized to S-formylglutathione; similar to human esterase D
YKL065C	chr11	YET1	Endoplasmic reticulum transmembrane protein, homolog of human BAP31 protein
YKL036C	chr11		Dubious open reading frame, unlikely to encode a protein; not conserved in closely related <i>Saccharomyces</i> species; partially overlaps the essential gene UGP1 gene and uncharacterized ORF YKL037W
YKL106W	chr11	AAT1	Mitochondrial aspartate aminotransferase, catalyzes the conversion of oxaloacetate to aspartate in aspartate and asparagine biosynthesis
YLR204W	chr12	QRI5	Mitochondrial protein of unknown function
YLR382C	chr12	NAM2	Mitochondrial leucyl-tRNA synthetase, also has a direct role in splicing of several mitochondrial group I introns; indirectly required for mitochondrial genome maintenance
YLR335W	chr12	NUP2	Protein involved in nucleocytoplasmic transport, binds to either the nucleoplasmic or cytoplasmic faces of the nuclear pore complex depending on Ran-GTP levels; also has a role in chromatin organization
YLR154C	chr12	RNH203	Ribonuclease H2 subunit, required for RNase H2 activity
YLR248W	chr12	RCK2	Protein kinase involved in the response to oxidative and osmotic stress; identified as suppressor of S. pombe cell cycle checkpoint mutations
YLR332W	chr12	MID2	O-glycosylated plasma membrane protein that acts as a sensor for cell wall integrity signaling and activates the pathway; interacts with Rom2p, a guanine nucleotide exchange factor for Rho1p, and with cell integrity pathway protein Zeo1p
YLR275W	chr12	SMD2	Core Sm protein Sm D2; part of heteroheptameric complex (with Smb1p, Smd1p, Smd3p, Sme1p, Smx3p, and Smx2p) that is part of the spliceosomal U1, U2, U4, and U5 snRNPs; homolog of human Sm D2
YLR215C	chr12	CDC123	Protein involved in nutritional control of the cell cycle; regulates abundance of the translation initiation factor eIF2; ortholog of human D123 protein
YLR258W	chr12	GSY2	Glycogen synthase, similar to Gsy1p; expression induced by glucose limitation, nitrogen starvation, heat shock, and stationary phase; activity regulated by cAMP-dependent, Snf1p and Pho85p kinases as well as by the Gac1p-Glc7p phosphatase
YLR231C	chr12	BNA5	Kynureninase, required for biosynthesis of nicotinic acid from tryptophan via kynurenine pathway
YLR100W	chr12	ERG27	3-keto sterol reductase, catalyzes the last of three steps required to remove two C-4 methyl groups from an intermediate in ergosterol biosynthesis; mutants are sterol auxotrophs
YLR260W	chr12	LCB5	Minor sphingoid long-chain base kinase, paralog of Lcb4p responsible for few percent of the total activity, possibly involved in synthesis of long-chain base phosphates, which function as signaling molecules
YML096W	chr13		Putative protein of unknown function with similarity to asparagine synthetases; green fluorescent protein (GFP)-fusion protein localizes to the cytoplasm; YML096W is not an essential gene and partially overlaps the verified gene RAD10
YMR303C	chr13	ADH2	Glucose-repressible alcohol dehydrogenase II, catalyzes the conversion of ethanol to acetaldehyde; involved in the production of certain carboxylate esters; regulated by ADR1
YMR283C	chr13	RIT1	2'-O-ribosyl phosphate transferase, modifies the initiator methionine tRNA at position 64 to distinguish it from elongator methionine tRNA
YMR033W	chr13	ARP9	Actin-related protein involved in transcriptional regulation; subunit of the chromatin remodeling Snf/Swi complex
YMR145C	chr13	NDE1	Mitochondrial external NADH dehydrogenase, catalyzes the oxidation of cytosolic NADH; Nde1p and Nde2p are involved in providing the cytosolic NADH to the mitochondrial respiratory chain
YMR315W	chr13		Putative protein of unknown function; green fluorescent protein (GFP)-fusion protein localizes to the cytoplasm and nucleus; YMR315W is not an essential gene
YMR037C	chr13	MSN2	Transcriptional activator related to Msn4p; activated in stress conditions, which results in translocation from the cytoplasm to the nucleus; binds DNA at stress response elements of responsive genes, inducing gene expression
YML087C	chr13		Hypothetical protein
YMR214W	chr13	SCJ1	One of several homologs of bacterial chaperone DnaJ, located in the ER lumen where it cooperates with Kar2p to mediate maturation of proteins
YML110C	chr13	COQ5	2-hexaprenyl-6-methoxy-1,4-benzoquinone methyltransferase, involved in ubiquinone (Coenzyme Q) biosynthesis; located in mitochondria
YMR208W	chr13	ERG12	Mevalonate kinase, acts in the biosynthesis of isoprenoids and sterols, including ergosterol, from mevalonate
YML070W	chr13	DAK1	Dihydroxyacetone kinase, required for detoxification of dihydroxyacetone (DHA); involved in stress adaptation
YNL229C	chr14	URE2	Nitrogen catabolite repression regulator that acts by inhibition of GLN3 transcription in good nitrogen source; altered form of Ure2p creates [URE3] prion
YNL264C	chr14	PDR17	Phosphatidylinositol transfer protein (PITP), downregulates Plb1p-mediated turnover of phosphatidylcholine, found in the cytosol and microsomes, homologous to Pdr16p, deletion affects phospholipid composition
YNL059C	chr14	ARP5	Nuclear actin-related protein involved in chromatin remodeling, component of chromatin-remodeling enzyme complexes
YNR015W	chr14	SMM1	Dihydrouridine synthase, member of a family of dihydrouridine synthases including Dus1p, Smm1p, Dus3p, and Dus4p; modifies uridine residues at position 20 of cytoplasmic tRNAs
YNL086W	chr14		Putative protein of unknown function; green fluorescent protein (GFP)-fusion protein localizes to endosomes
YNL055C	chr14	POR1	Mitochondrial porin (voltage-dependent anion channel), outer membrane protein required for the maintenance of mitochondrial osmotic stability and mitochondrial membrane permeability
YNL058C	chr14		Putative protein of unknown function; green fluorescent protein (GFP)-fusion protein localizes to the vacuole; YNL058C is not an essential gene
YNL167C	chr14	SKO1	Basic leucine zipper (bZIP) transcription factor of the ATF/CREB family, forms a complex with Tup1p and Ssn6p to both activate and repress transcription; cytosolic and nuclear protein involved in osmotic and oxidative stress responses
YNL306W	chr14	MRPS18	Mitochondrial ribosomal protein of the small subunit; essential for viability, unlike most other mitoribosomal proteins
YNL023C	chr14	FAP1	Protein that binds to Fpr1p (FKBP12), conferring rapamycin resistance by competing with rapamycin for Fpr1p binding; has similarity to putative transcription factors, including D. melanogaster shuttle craft and human NFX1
YNL052W	chr14	COX5A	Subunit Va of cytochrome c oxidase, which is the terminal member of the mitochondrial inner membrane electron transport chain; predominantly expressed during aerobic growth while its isoform Vb (Cox5Bp) is expressed during anaerobic growth
YNL297C	chr14	MON2	Peripheral membrane protein with a role in endocytosis and vacuole integrity, interacts with Arl1p and localizes to the endosome; member of the Sec7p family of proteins
YNR043W	chr14	MVD1	Mevalonate pyrophosphate decarboxylase, essential enzyme involved in the biosynthesis of isoprenoids and sterols, including ergosterol; acts as a homodimer
YNR074C	chr14	AIF1	Mitochondrial cell death effector that translocates to the nucleus in response to apoptotic stimuli, homolog of mammalian Apoptosis-Inducing Factor, putative reductase
YNL227C	chr14	JJJ1	Protein that contains a 70 amino acid J-domain, may function as a co-chaperone to recruit Hsp70-like activity to specific sites; mutation causes defects in fluid-phase endocytosis
YOL109W	chr15	ZEO1	Peripheral membrane protein of the plasma membrane that interacts with Mid2p; regulates the cell integrity pathway mediated by Pkc1p and Slt2p
YOL130W	chr15	ALR1	Plasma membrane Mg(2+) transporter, expression and turnover are regulated by Mg(2+) concentration; overexpression confers increased tolerance to Al(3+) and Ga(3+) ions
YOR317W	chr15	FAA1	Long chain fatty acyl-CoA synthetase with a preference for C12:0-C16:0 fatty acids; involved in the activation of imported fatty acids; localized to both lipid particles and mitochondrial outer membrane; essential for stationary phase
YOR385W	chr15		Hypothetical protein
YOL051W	chr15	GAL11	Component of the Mediator complex; interacts with RNA polymerase II and the general transcription factors to form the RNA polymerase II holoenzyme; affects transcription by acting as target of activators and repressors
YOR348C	chr15	PUT4	Proline permease, required for high-affinity transport of proline; also transports the toxic proline analog azetidine-2-carboxylate (AzC); PUT4 transcription is repressed in ammonia-grown cells
YOR185C	chr15	GSP2	GTP binding protein (mammalian Ranp homolog) involved in the maintenance of nuclear organization, RNA processing and transport; interacts with Kap121p, Kap123p and Pdr6p (karyophilin betas); Gsp1p homolog that is not required for viability
YOR386W	chr15	PHR1	DNA photolyase involved in photoreactivation, repairs pyrimidine dimers in the presence of visible light; induced by DNA damage; regulated by transcriptional repressor Rph1p
YPL259C	chr16	APM1	Mu1-like medium subunit of the clathrin-associated protein complex (AP-1); binds clathrin; involved in clathrin-dependent Golgi protein sorting
YPR048W	chr16	TAH18	Protein with a potential role in DNA replication; displays synthetic lethal genetic interaction with the pol3-13 allele of POL3, which encodes DNA polymerase delta
YPR021C	chr16	AGC1	Mitochondrial transporter, acts both as a glutamate uniporter and as an aspartate-glutamate exchanger; involved in nitrogen metabolism, ornithine synthesis, and the malate-aspartate NADH shuttle
YPL183W-A	chr16		Homolog of the prokaryotic ribosomal protein L36, likely to be a mitochondrial ribosomal protein coded in the nuclear genome
YPL115C	chr16	BEM3	Rho GTPase activating protein (RhoGAP) involved in control of the cytoskeleton organization; targets the essential Rho-GTPase Cdc42p, which controls establishment and maintenance of cell polarity, including bud-site assembly
YPR024W	chr16	YME1	Subunit, with Mgr1p, of the mitochondrial inner membrane i-AAA protease complex, which is responsible for degradation of unfolded or misfolded mitochondrial gene products; mutation causes an elevated rate of mitochondrial turnover
YPR137W	chr16	RRP9	Protein involved in pre-rRNA processing, associated with U3 snRNP; component of small ribosomal subunit (SSU) processosome; ortholog of the human U3-55k protein
YPR005C	chr16	HAL1	Cytoplasmic protein involved in halotolerance; decreases intracellular Na+ (via Ena1p) and increases intracellular K+ by decreasing efflux; expression repressed by Ssn6p-Tup1p and Sko1p and induced by NaCl, KCl, and sorbitol through Gcn4p
*****************************
Module 53		nQtl=3	nGene=70
chr12:660000-680000
chr15:160000-180000
chr7:820000-840000
---
YCR103C	chr
YAL028W	chr1	FRT2	Tail-anchored endoplasmic reticulum membrane protein, interacts with homolog Frt1p but is not a substrate of calcineurin (unlike Frt1p), promotes growth in conditions of high Na+, alkaline pH, or cell wall stress; potential Cdc28p substrate
YBR177C	chr2	EHT1	Acyl-coenzymeA:ethanol O-acyltransferase that plays a minor role in medium-chain fatty acid ethyl ester biosynthesis; contains esterase activity; localizes to lipid particles and the mitochondrial outer membrane
YCL043C	chr3	PDI1	Protein disulfide isomerase, multifunctional protein resident in the endoplasmic reticulum lumen, essential for the formation of disulfide bonds in secretory and cell-surface proteins, unscrambles non-native disulfide bonds
YDR292C	chr4	SRP101	Signal recognition particle (SRP) receptor - alpha subunit; contain GTPase domains; involved in SRP-dependent protein targeting; interacts with SRP102p
YDR453C	chr4	TSA2	Stress inducible cytoplasmic thioredoxin peroxidase; cooperates with Tsa1p in the removal of reactive oxygen, nitrogen and sulfur species using thioredoxin as hydrogen donor; deletion enhances the mutator phenotype of tsa1 mutants
YDR326C	chr4	YSP2	Protein involved in programmed cell death; mutant shows resistance to cell death induced by amiodarone or intracellular acidification
YDR155C	chr4	CPR1	Cytoplasmic peptidyl-prolyl cis-trans isomerase (cyclophilin), catalyzes the cis-trans isomerization of peptide bonds N-terminal to proline residues; binds the drug cyclosporin A
YDR275W	chr4	BSC2	Protein of unknown function, ORF exhibits genomic organization compatible with a translational readthrough-dependent mode of expression
YDL018C	chr4	ERP3	Protein with similarity to Emp24p and Erv25p, member of the p24 family involved in ER to Golgi transport
YDL073W	chr4		Putative protein of unknown function; YDL073W is not an essential gene
YDL019C	chr4	OSH2	Member of an oxysterol-binding protein family with seven members in S. cerevisiae; family members have overlapping, redundant functions in sterol metabolism and collectively perform a function essential for viability
YEL031W	chr5	SPF1	P-type ATPase, ion transporter of the ER membrane involved in ER function and Ca2+ homeostasis; required for regulating Hmg2p degradation; confers sensitivity to a killer toxin (SMKT) produced by Pichia farinosa KK1
YER125W	chr5	RSP5	Ubiquitin-protein ligase involved in ubiquitin-mediated protein degradation; plays a role in heat shock element (HSE)-mediated gene expression and multivesicular body sorting; contains a hect (homologous to E6-AP carboxyl terminus) domain
YER166W	chr5	DNF1	Non-essential P-type ATPase that is a potential aminophospholipid translocase, localizes to the plasma membrane and late exocytic or early endocytic membranes, likely involved in protein transport
YEL058W	chr5	PCM1	Essential N-acetylglucosamine-phosphate mutase, a hexosephosphate mutase involved in the biosynthesis of chitin
YER001W	chr5	MNN1	Alpha-1,3-mannosyltransferase, integral membrane glycoprotein of the Golgi complex, required for addition of alpha1,3-mannose linkages to N-linked and O-linked oligosaccharides, one of five S. cerevisiae proteins of the MNN1 family
YER145C	chr5	FTR1	High affinity iron permease involved in the transport of iron across the plasma membrane; forms complex with Fet3p; expression is regulated by iron
YFR053C	chr6	HXK1	Hexokinase isoenzyme 1, a cytosolic protein that catalyzes phosphorylation of glucose during glucose metabolism; expression is highest during growth on non-glucose carbon sources; glucose-induced repression involves the hexokinase Hxk2p
YGR284C	chr7	ERV29	Protein localized to COPII-coated vesicles, involved in vesicle formation and incorporation of specific secretory cargo
YGR152C	chr7	RSR1	GTP-binding protein of the ras superfamily required for bud site selection, morphological changes in response to mating pheromone, and efficient cell fusion; localized to the plasma membrane; significantly similar to mammalian Rap GTPases
YGR235C	chr7		Putative protein of unknown function; localizes to the mitochondrion
YGL044C	chr7	RNA15	Cleavage and polyadenylation factor I (CF I) component involved in cleavage and polyadenylation of mRNA 3' ends; interacts with the A-rich polyadenylation signal in complex with Rna14p and Hrp1p
YGR209C	chr7	TRX2	Cytoplasmic thioredoxin isoenzyme of the thioredoxin system which protects cells against both oxidative and reductive stress, forms LMA1 complex with Pbi2p, acts as a cofactor for Tsa1p, required for ER-Golgi transport and vacuole inheritance
YGL056C	chr7	SDS23	One of two S. cerevisiae homologs (Sds23p and Sds24p) of the Schizosaccharomyces pombe Sds23 protein, which genetic studies have implicated in APC/cyclosome regulation
YGR019W	chr7	UGA1	Gamma-aminobutyrate (GABA) transaminase (4-aminobutyrate aminotransferase) involved in the 4-aminobutyrate and glutamate degradation pathways; required for normal oxidative stress tolerance and nitrogen utilization
YGR008C	chr7	STF2	Protein involved in regulation of the mitochondrial F1F0-ATP synthase; Stf1p and Stf2p act as stabilizing factors that enhance inhibitory action of the Inh1p protein
YGR201C	chr7		Putative protein of unknown function
YGR178C	chr7	PBP1	Protein interacting with poly(A)-binding protein Pab1p; likely involved in controlling the extent of mRNA polyadenylation; forms a complex with Mkt1p that may regulate HO translation; interacts with Lsm12p in a copurification assay
YGR234W	chr7	YHB1	Nitric oxide oxidoreductase, flavohemoglobin involved in nitric oxide detoxification; plays a role in the oxidative and nitrosative stress responses
YGR044C	chr7	RME1	Zinc finger protein involved in control of meiosis; prevents meiosis by repressing IME1 expression and promotes mitosis by activating CLN2 expression; directly repressed by a1-a2 regulator; mediates cell type control of sporulation
YGR266W	chr7		Protein of unknown function, predicted to contain a single transmembrane domain; localized to both the mitochondrial outer membrane and the plasma membrane
YGR281W	chr7	YOR1	Plasma membrane transporter of the ATP-binding cassette (ABC) family, mediates export of many different organic anions including oligomycin
YGR223C	chr7	HSV2	Phosphatidylinositol 3,5-bisphosphate-binding protein, predicted to fold as a seven-bladed beta-propeller; displays punctate cytoplasmic localization
YGR255C	chr7	COQ6	Putative flavin-dependent monooxygenase, involved in ubiquinone (Coenzyme Q) biosynthesis; located on the matrix side of the mitochondrial inner membrane
YHL002W	chr8	HSE1	Subunit of the endosomal Vps27p-Hse1p complex required for sorting of ubiquitinated membrane proteins into intralumenal vesicles prior to vacuolar degradation, as well as for recycling of Golgi proteins and formation of lumenal membranes
YHR072W	chr8	ERG7	Lanosterol synthase, an essential enzyme that catalyzes the cyclization of squalene 2,3-epoxide, a step in ergosterol biosynthesis
YHR075C	chr8	PPE1	Protein with carboxyl methyl esterase activity that may have a role in demethylation of the phosphoprotein phosphatase catalytic subunit; also identified as a small subunit mitochondrial ribosomal protein
YIR024C	chr9		Putative protein of unknown function; GFP-fusion protein localizes to mitochondria and native protein copurifies with mitochondria; interacts with Arh1p, a mitochondrial oxidoreductase; deletion mutant has a respiratory growth defect
YIL111W	chr9	COX5B	Subunit Vb of cytochrome c oxidase, which is the terminal member of the mitochondrial inner membrane electron transport chain; predominantly expressed during anaerobic growth while its isoform Va (Cox5Ap) is expressed during aerobic growth
YKL165C	chr11	MCD4	Protein involved in glycosylphosphatidylinositol (GPI) anchor synthesis; multimembrane-spanning protein that localizes to the endoplasmic reticulum; highly conserved among eukaryotes
YKL036C	chr11		Dubious open reading frame, unlikely to encode a protein; not conserved in closely related <i>Saccharomyces</i> species; partially overlaps the essential gene UGP1 gene and uncharacterized ORF YKL037W
YLR154C	chr12	RNH203	Ribonuclease H2 subunit, required for RNase H2 activity
YLR153C	chr12	ACS2	Acetyl-coA synthetase isoform, required for growth on glucose; expressed under anaerobic conditions
YLR245C	chr12	CDD1	Cytidine deaminase; catalyzes the modification of cytidine to uridine in vitro but native RNA substrates have not been identified, localizes to both the nucleus and cytoplasm
YLR248W	chr12	RCK2	Protein kinase involved in the response to oxidative and osmotic stress; identified as suppressor of S. pombe cell cycle checkpoint mutations
YLR332W	chr12	MID2	O-glycosylated plasma membrane protein that acts as a sensor for cell wall integrity signaling and activates the pathway; interacts with Rom2p, a guanine nucleotide exchange factor for Rho1p, and with cell integrity pathway protein Zeo1p
YLR275W	chr12	SMD2	Core Sm protein Sm D2; part of heteroheptameric complex (with Smb1p, Smd1p, Smd3p, Sme1p, Smx3p, and Smx2p) that is part of the spliceosomal U1, U2, U4, and U5 snRNPs; homolog of human Sm D2
YLR258W	chr12	GSY2	Glycogen synthase, similar to Gsy1p; expression induced by glucose limitation, nitrogen starvation, heat shock, and stationary phase; activity regulated by cAMP-dependent, Snf1p and Pho85p kinases as well as by the Gac1p-Glc7p phosphatase
YLR019W	chr12	PSR2	Functionally redundant Psr1p homolog, a plasma membrane phosphatase involved in the general stress response; required with Psr1p and Whi2p for full activation of STRE-mediated gene expression, possibly through dephosphorylation of Msn2p
YLR100W	chr12	ERG27	3-keto sterol reductase, catalyzes the last of three steps required to remove two C-4 methyl groups from an intermediate in ergosterol biosynthesis; mutants are sterol auxotrophs
YMR054W	chr13	STV1	Subunit of vacuolar-ATPase V0 domain, one of two isoforms (Stv1p and Vph1p); Stv1p is located in V-ATPase complexes of the Golgi and endosomes while Vph1p is located in V-ATPase complexes of the vacuole
YML020W	chr13		Hypothetical protein
YML008C	chr13	ERG6	Delta(24)-sterol C-methyltransferase, converts zymosterol to fecosterol in the ergosterol biosynthetic pathway by methylating position C-24; localized to both lipid particles and mitochondrial outer membrane
YMR214W	chr13	SCJ1	One of several homologs of bacterial chaperone DnaJ, located in the ER lumen where it cooperates with Kar2p to mediate maturation of proteins
YMR220W	chr13	ERG8	Phosphomevalonate kinase, an essential cytosolic enzyme that acts in the biosynthesis of isoprenoids and sterols, including ergosterol, from mevalonate
YMR208W	chr13	ERG12	Mevalonate kinase, acts in the biosynthesis of isoprenoids and sterols, including ergosterol, from mevalonate
YML070W	chr13	DAK1	Dihydroxyacetone kinase, required for detoxification of dihydroxyacetone (DHA); involved in stress adaptation
YNR043W	chr14	MVD1	Mevalonate pyrophosphate decarboxylase, essential enzyme involved in the biosynthesis of isoprenoids and sterols, including ergosterol; acts as a homodimer
YNL227C	chr14	JJJ1	Protein that contains a 70 amino acid J-domain, may function as a co-chaperone to recruit Hsp70-like activity to specific sites; mutation causes defects in fluid-phase endocytosis
YOL109W	chr15	ZEO1	Peripheral membrane protein of the plasma membrane that interacts with Mid2p; regulates the cell integrity pathway mediated by Pkc1p and Slt2p
YOR317W	chr15	FAA1	Long chain fatty acyl-CoA synthetase with a preference for C12:0-C16:0 fatty acids; involved in the activation of imported fatty acids; localized to both lipid particles and mitochondrial outer membrane; essential for stationary phase
YOR348C	chr15	PUT4	Proline permease, required for high-affinity transport of proline; also transports the toxic proline analog azetidine-2-carboxylate (AzC); PUT4 transcription is repressed in ammonia-grown cells
YOR386W	chr15	PHR1	DNA photolyase involved in photoreactivation, repairs pyrimidine dimers in the presence of visible light; induced by DNA damage; regulated by transcriptional repressor Rph1p
YOR002W	chr15	ALG6	Glucosyltransferase, involved in transfer of oligosaccharides from dolichyl pyrophosphate to asparagine residues of proteins during N-linked protein glycosylation; mutations in human ortholog are associated with disease
YOR001W	chr15	RRP6	Exonuclease component of the nuclear exosome; contributes to the quality-control system that retains and degrades aberrant mRNAs in the nucleus
YPL117C	chr16	IDI1	Isopentenyl diphosphate:dimethylallyl diphosphate isomerase (IPP isomerase), catalyzes an essential activation step in the isoprenoid biosynthetic pathway; required for viability
YPL203W	chr16	TPK2	Subunit of cytoplasmic cAMP-dependent protein kinase, which contains redundant catalytic subunits Tpk1p, Tpk2p, and Tpk3p and regulatory subunit Bcy1p; promotes vegetative growth in response to nutrients; activates filamentous growth
YPL171C	chr16	OYE3	Widely conserved NADPH oxidoreductase containing flavin mononucleotide (FMN), homologous to Oye2p with slight differences in ligand binding and catalytic properties; may be involved in sterol metabolism
[truncated: 1,583 more rows]
