# Supplementary material for: Expression QTL Modules as Functional Components Underlying Higher-Order Phenotypes
Source: PLoS One. 2010 Dec 13;5(12):e14313. doi: 10.1371/journal.pone.0014313 (PMC3001472; doi:10.1371/journal.pone.0014313)
Supplement: Table S2 — List of Mouse Liver Modules (0.19 MB XLS) [file pone.0014313.s002.xls]

## Sheet: TableS2_MouseModule
Module 0		nQtl=3	nGene=8
chr10:65000000-70000000
chr14:35000000-40000000
chr2:35000000-40000000
---
Cubn	chr2	cubilin (intrinsic factor-cobalamin receptor)
Cd2	chr3	CD2 antigen
Tmprss4	chr9	transmembrane protease, serine 4
Camkk1	chr11	calcium/calmodulin-dependent protein kinase kinase 1, alpha
1810043M15Rik	chr13
Mapk12	chr15	mitogen-activated protein kinase 12
Ptprcap	chr19	protein tyrosine phosphatase, receptor type, C polypeptide-associated protein
1810062O14Rik	chr19
*****************************
Module 1		nQtl=2	nGene=8
chr12:10000000-15000000
chr5:100000000-105000000
---
Dusp10	chr1	dual specificity phosphatase 10
Ahcy	chr2	S-adenosylhomocysteine hydrolase
Heyl	chr4	hairy/enhancer-of-split related with YRPW motif-like
2410195B05Rik	chr5
2300003C06Rik	chr10
Gstt3	chr10	glutathione S-transferase, theta 3
Tcf19	chr17	transcription factor 19
AW209059	chr17
*****************************
Module 2		nQtl=2	nGene=8
chr5:105000000-110000000
chr7:60000000-65000000
---
1810020D17Rik	chr7	RIKEN cDNA 1810020D17 gene
1600014C10Rik	chr7	RIKEN cDNA 1600014C10 gene
C80913	chr7	expressed sequence C80913
A830059I20Rik	chr7	RIKEN cDNA A830059I20 gene
5730406I15Rik	chr7
Folr2	chr7	folate receptor 2 (fetal)
Pop4	chr7	processing of precursor 4, ribonuclease P/MRP family, (S. cerevisiae)
5730557B15Rik	chr15	RIKEN cDNA 5730557B15 gene
*****************************
Module 3		nQtl=3	nGene=4
chr10:130000000-135000000
chr17:30000000-35000000
chr2:35000000-40000000
---
Ccl12	chr11	chemokine (C-C motif) ligand 12
C4	chr17
H2-M3	chr17	histocompatibility 2, M region locus 3
Myo1f	chr17	myosin IF
*****************************
Module 4		nQtl=2	nGene=7
chr12:10000000-15000000
chr5:70000000-75000000
---
Col4a5	chrX	procollagen, type IV, alpha 5
Psmd9	chr5	proteasome (prosome, macropain) 26S subunit, non-ATPase, 9
Srd5a2l	chr5	steroid 5 alpha-reductase 2-like
Abcc12	chr8	ATP-binding cassette, sub-family C (CFTR/MRP), member 12
Dnmt1	chr9	DNA methyltransferase (cytosine-5) 1
Tcf19	chr17	transcription factor 19
AW209059	chr17
*****************************
Module 5		nQtl=2	nGene=6
chr11:70000000-75000000
chr19:40000000-45000000
---
Itih2	chr2	inter-alpha trypsin inhibitor, heavy chain 2
2810437L13Rik	chr5	RIKEN cDNA 2810437L13 gene
Oaz2	chr9	ornithine decarboxylase antizyme 2
Idh3a	chr9	isocitrate dehydrogenase 3 (NAD+) alpha
Acyp2	chr11	acylphosphatase 2, muscle type
Vtn	chr11	vitronectin
*****************************
Module 6		nQtl=2	nGene=4
chr17:25000000-30000000
chr2:50000000-55000000
---
Nap1l5	chr6	nucleosome assembly protein 1-like 5
Slc39a11	chr11	solute carrier family 39 (metal ion transporter), member 11
1700081D17Rik	chr14	RIKEN cDNA 1700081D17 gene
4930432J16Rik	chr16	RIKEN cDNA 4930432J16 gene
*****************************
Module 7		nQtl=3	nGene=4
chr12:85000000-90000000
chr2:55000000-60000000
chr3:130000000-135000000
---
Txnip	chr3	thioredoxin interacting protein
Ambp	chr4	alpha 1 microglobulin/bikunin
Casp1	chr9	caspase 1
4632417K18Rik	chr19	RIKEN cDNA 4632417K18 gene
*****************************
Module 8		nQtl=3	nGene=4
chr10:55000000-60000000
chr5:100000000-105000000
chr6:125000000-130000000
---
Pole4	chr6	polymerase (DNA-directed), epsilon 4 (p12 subunit)
1810046K07Rik	chr9	RIKEN cDNA 1810046K07 gene
Dcxr	chr11	dicarbonyl L-xylulose reductase
2610209N15Rik	chr11	RIKEN cDNA 2610209N15 gene
*****************************
Module 9		nQtl=3	nGene=4
chr12:85000000-90000000
chr2:35000000-40000000
chr4:135000000-140000000
---
C1qg	chr4
Fabp7	chr10	fatty acid binding protein 7, brain
Birc1b	chr13	baculoviral IAP repeat-containing 1b
Map3k8	chr18	mitogen activated protein kinase kinase kinase 8
*****************************
Module 10		nQtl=3	nGene=4
chr19:40000000-45000000
chr5:70000000-75000000
chr7:20000000-25000000
---
Gstk1	chr6	glutathione S-transferase kappa 1
2200002D01Rik	chr7	RIKEN cDNA 2200002D01 gene
BC018222	chr9
AW491445	chr19	expressed sequence AW491445
*****************************
Module 11		nQtl=2	nGene=4
chr1:85000000-90000000
chr4:85000000-90000000
---
2610318K02Rik	chr2
Apg4c	chr4
Sca2	chr5
Hbld2	chr13	HESB like domain containing 2
*****************************
Module 12		nQtl=2	nGene=4
chr12:105000000-110000000
chr8:100000000-105000000
---
Vps4a	chr8	vacuolar protein sorting 4a (yeast)
AW555464	chr12	expressed sequence AW555464
5830426I05Rik	chr12
Kns2	chr12	kinesin 2
*****************************
Module 13		nQtl=2	nGene=4
chr16:45000000-50000000
chr8:80000000-85000000
---
Esrrbl1	chr16
Muc4	chr16	mucin 4
Cd47	chr16	CD47 antigen (Rh-related antigen, integrin-associated signal transducer)
Apg3l	chr16
*****************************
Module 14		nQtl=3	nGene=5
chr11:90000000-95000000
chr16:85000000-90000000
chr2:20000000-25000000
---
Kynu	chr2	kynureninase (L-kynurenine hydrolase)
Nme2	chr11	expressed in non-metastatic cells 2, protein
Spop	chr11	speckle-type POZ protein
Nme1	chr11	expressed in non-metastatic cells 1, protein
Mrs2l	chr13	MRS2-like, magnesium homeostasis factor (S. cerevisiae)
*****************************
Module 15		nQtl=2	nGene=5
chr1:165000000-170000000
chr4:145000000-150000000
---
Ngp	chr9	neutrophilic granule protein
Camp	chr9	cathelicidin antimicrobial peptide
Mpo	chr11	myeloperoxidase
Ctsg	chr14	cathepsin G
Ms4a3	chr19	membrane-spanning 4-domains, subfamily A, member 3
*****************************
Module 16		nQtl=3	nGene=4
chr17:40000000-45000000
chr2:70000000-75000000
chr3:85000000-90000000
---
Hpxn	chr7	hemopexin
Fpr-rs2	chr17	formyl peptide receptor, related sequence 2
Pla2g7	chr17	phospholipase A2, group VII (platelet-activating factor acetylhydrolase, plasma)
Enpp5	chr17	ectonucleotide pyrophosphatase/phosphodiesterase 5
*****************************
Module 17		nQtl=3	nGene=4
chr14:50000000-55000000
chr1:35000000-40000000
chr2:125000000-130000000
---
Ttl	chr2	tubulin tyrosine ligase
Gjb3	chr4	gap junction membrane channel protein beta 3
Fip1l1	chr5	FIP1 like 1 (S. cerevisiae)
Ptk2b	chr14	PTK2 protein tyrosine kinase 2 beta
*****************************
Module 18		nQtl=3	nGene=4
chr1:185000000-190000000
chr3:85000000-90000000
chr4:135000000-140000000
---
C130074G19Rik	chr1	RIKEN cDNA C130074G19 gene
Kcnj16	chr11	potassium inwardly-rectifying channel, subfamily J, member 16
Fpr-rs2	chr17	formyl peptide receptor, related sequence 2
Glp1r	chr17	glucagon-like peptide 1 receptor
*****************************
Module 19		nQtl=3	nGene=10
chr10:5000000-10000000
chr14:45000000-50000000
chr6:115000000-120000000
---
Clstn3	chr6	calsyntenin 3
BC049354	chr6
2610019F03Rik	chr8	RIKEN cDNA 2610019F03 gene
BC013529	chr10	cDNA sequence BC013529
Mgl1	chr11	macrophage galactose N-acetyl-galactosamine specific lectin 1
Slc25a10	chr11	solute carrier family 25 (mitochondrial carrier, dicarboxylate transporter), member 10
Hoxb5	chr11	homeo box B5
Rhbdl	chr17
Noxo1	chr17	NADPH oxidase organizer 1
Ebi3	chr17	Epstein-Barr virus induced gene 3
*****************************
Module 20		nQtl=2	nGene=7
chr12:35000000-40000000
chr2:40000000-45000000
---
2700049P18Rik	chr1	RIKEN cDNA 2700049P18 gene
Rad51	chr2	RAD51 homolog (S. cerevisiae)
Lmod3	chr6	leiomodin 3 (fetal)
Kcne3	chr7	potassium voltage-gated channel, Isk-related subfamily, gene 3
Lig1	chr7	ligase I, DNA, ATP-dependent
Rnf122	chr8	ring finger protein 122
1200009I06Rik	chr12	RIKEN cDNA 1200009I06 gene
*****************************
Module 21		nQtl=3	nGene=5
chr10:10000000-15000000
chr4:150000000-155000000
chr5:145000000-150000000
---
Arhgap4	chrX	Rho GTPase activating protein 4
Pltp	chr2	phospholipid transfer protein
Itgal	chr7	integrin alpha L
Rac2	chr15	RAS-related C3 botulinum substrate 2
Csf1r	chr18	colony stimulating factor 1 receptor
*****************************
Module 22		nQtl=3	nGene=4
chr1:30000000-35000000
chr6:115000000-120000000
chr7:70000000-75000000
---
Cd207	chr6	CD 207 antigen
Ctsd	chr7	cathepsin D
Card12	chr17	caspase recruitment domain family, member 12
Ltbp3	chr19	latent transforming growth factor beta binding protein 3
*****************************
Module 23		nQtl=3	nGene=4
chr15:85000000-90000000
chr3:30000000-35000000
chr5:85000000-90000000
---
Gpr160	chr3	G protein-coupled receptor 160
Slc2a2	chr3	solute carrier family 2 (facilitated glucose transporter), member 2
AI586015	chr5	expressed sequence AI586015
Nov	chr15	nephroblastoma overexpressed gene
*****************************
Module 24		nQtl=3	nGene=13
chr12:35000000-40000000
chr19:45000000-50000000
chr9:40000000-45000000
---
Rex3	chrX
C330023F11Rik	chr1
1810054D07Rik	chr4	RIKEN cDNA 1810054D07 gene
Rnf122	chr8	ring finger protein 122
Fgl1	chr8	fibrinogen-like protein 1
Rasl12	chr9	RAS-like, family 12
Gm638	chr9
4933412E14Rik	chr9	RIKEN cDNA 4933412E14 gene
Npm1	chr11	nucleophosmin 1
Sh3d4	chr14
9130011E15Rik	chr19	RIKEN cDNA 9130011E15 gene
Tjp2	chr19	tight junction protein 2
1810055G02Rik	chr19	RIKEN cDNA 1810055G02 gene
*****************************
Module 25		nQtl=3	nGene=16
chr10:55000000-60000000
chr2:65000000-70000000
chr4:140000000-145000000
---
Fcrl3	chr1
Rgs3	chr4	regulator of G-protein signaling 3
BC013712	chr4	cDNA sequence BC013712
Gimap6	chr6	GTPase, IMAP family member 6
3110037K17Rik	chr6
Dok1	chr6	docking protein 1
Gmfg	chr7	glia maturation factor, gamma
Itgal	chr7	integrin alpha L
Slc16a9	chr10	solute carrier family 16 (monocarboxylic acid transporters), member 9
Avpr1a	chr10	arginine vasopressin receptor 1A
Sesn1	chr10	sestrin 1
Evi2b	chr11	ecotropic viral integration site 2b
Ptger2	chr14	prostaglandin E receptor 2 (subtype EP2)
Mmrn2	chr14	multimerin 2
D17Ertd288e	chr17
2810048G17Rik	chr19	RIKEN cDNA 2810048G17 gene
*****************************
Module 26		nQtl=3	nGene=19
chr1:35000000-40000000
chr4:150000000-155000000
chr7:60000000-65000000
---
Sh3kbp1	chrX	SH3-domain kinase binding protein 1
Olfr342	chr2	olfactory receptor 342
BC003236	chr3
Reck	chr4	reversion-inducing-cysteine-rich protein with kazal motifs
A530082C11Rik	chr4	RIKEN cDNA A530082C11 gene
Sh3tc1	chr5	SH3 domain and tetratricopeptide repeats 1
Sult1b1	chr5	sulfotransferase family 1B, member 1
Grm8	chr6	glutamate receptor, metabotropic 8
Shkbp1	chr7	Sh3kbp1 binding protein 1
Lrrk1	chr7	leucine-rich repeat kinase 1
Ndufc2	chr7	NADH dehydrogenase (ubiquinone) 1, subcomplex unknown, 2
Fxyd5	chr7	FXYD domain-containing ion transport regulator 5
Ephb1	chr9	Eph receptor B1
Snx1	chr9	sorting nexin 1
Etv1	chr12	ets variant gene 1
Tep1	chr14	telomerase associated protein 1
2900075A18Rik	chr16
2610005L07Rik	chr18	RIKEN cDNA 2610005L07 gene
Hspa5bp1	chr19
*****************************
Module 27		nQtl=3	nGene=12
chr12:10000000-15000000
chr4:60000000-65000000
chr5:100000000-105000000
---
Dusp10	chr1	dual specificity phosphatase 10
Ahcy	chr2	S-adenosylhomocysteine hydrolase
1700095F04Rik	chr2
C130079G13Rik	chr3	RIKEN cDNA C130079G13 gene
Heyl	chr4	hairy/enhancer-of-split related with YRPW motif-like
4930422J18Rik	chr4
2410195B05Rik	chr5
Gstt3	chr10	glutathione S-transferase, theta 3
2300003C06Rik	chr10
Edil3	chr13	EGF-like repeats and discoidin I-like domains 3
Tcf19	chr17	transcription factor 19
AW209059	chr17
*****************************
Module 28		nQtl=3	nGene=6
chr14:60000000-65000000
chr18:35000000-40000000
chr6:130000000-135000000
---
Tde1	chr2
Lnx1	chr5	ligand of numb-protein X 1
Slc39a5	chr10	solute carrier family 39 (metal ion transporter), member 5
Rad1	chr15	RAD1 homolog (S. pombe)
2700075B01Rik	chr18
Taf7	chr18	TAF7 RNA polymerase II, TATA box binding protein (TBP)-associated factor
*****************************
Module 29		nQtl=2	nGene=14
chr10:55000000-60000000
chr2:55000000-60000000
---
Dock10	chr1	dedicator of cytokinesis 10
Ifi203	chr1	interferon activated gene 203
Nbea	chr3	neurobeachin
Cd69	chr6	CD69 antigen
Gimap5	chr6	GTPase, IMAP family member 5
Il16	chr7	interleukin 16
6230427J02Rik	chr9	RIKEN cDNA 6230427J02 gene
Fyn	chr10	Fyn proto-oncogene
Icam2	chr11	intercellular adhesion molecule 2
Evi2b	chr11	ecotropic viral integration site 2b
9930012K11Rik	chr14	RIKEN cDNA 9930012K11 gene
A830021K08Rik	chr14	RIKEN cDNA A830021K08 gene
Aif1	chr17	allograft inflammatory factor 1
Ms4a4b	chr19	membrane-spanning 4-domains, subfamily A, member 4B
*****************************
Module 30		nQtl=2	nGene=9
chr1:135000000-140000000
chr6:115000000-120000000
---
Hadh2	chrX	hydroxyacyl-Coenzyme A dehydrogenase type II
Bhlhb9	chrX	basic helix-loop-helix domain containing, class B9
Ggcx	chr6	gamma-glutamyl carboxylase
Pcyox1	chr6	prenylcysteine oxidase 1
Bcl2l13	chr6	BCL2-like 13 (apoptosis facilitator)
Olfml1	chr7	olfactomedin-like 1
BC048390	chr7	cDNA sequence BC048390
1110028A07Rik	chr14	RIKEN cDNA 1110028A07 gene
Pcx	chr19	pyruvate carboxylase
*****************************
Module 31		nQtl=3	nGene=14
chr11:85000000-90000000
chr12:55000000-60000000
chr5:70000000-75000000
---
1110018M03Rik	chr2	RIKEN cDNA 1110018M03 gene
Ddb2	chr2	damage specific DNA binding protein 2
Wfs1	chr5	Wolfram syndrome 1 homolog (human)
Cldn4	chr5	claudin 4
Rbks	chr5	ribokinase
Dnclc1	chr5
Evc	chr5	Ellis van Creveld gene homolog (human)
Srpr	chr9	signal recognition particle receptor ('docking protein')
Foxj1	chr11	forkhead box J1
Cldn7	chr11	claudin 7
Sftpd	chr14	surfactant associated protein D
1700028N11Rik	chr15
Nme5	chr18	expressed in non-metastatic cells 5
Mlana	chr19	melan-A
*****************************
Module 32		nQtl=3	nGene=6
chr10:20000000-25000000
chr8:75000000-80000000
chr9:40000000-45000000
---
Lamb3	chr1	laminin, beta 3
Tal1	chr4	T-cell acute lymphocytic leukemia 1
C330019G07Rik	chr5	RIKEN cDNA C330019G07 gene
Il27ra	chr8	interleukin 27 receptor, alpha
2410003B16Rik	chr8
Galntl2	chr14	UDP-N-acetyl-alpha-D-galactosamine:polypeptide N-acetylgalactosaminyltransferase-like 2
*****************************
Module 33		nQtl=3	nGene=12
chr1:30000000-35000000
chr7:105000000-110000000
chr9:45000000-50000000
---
Cfh	chr1	complement component factor h
Tmem14a	chr1	transmembrane protein 14A
2310009E04Rik	chr4	RIKEN cDNA 2310009E04 gene
Tde2l	chr4
AA407659	chr5	expressed sequence AA407659
Tmprss4	chr9	transmembrane protease, serine 4
Ap1b1	chr11	adaptor protein complex AP-1, beta 1 subunit
2510006C20Rik	chr11	RIKEN cDNA 2510006C20 gene
Hagh	chr17	hydroxyacyl glutathione hydrolase
Iigp1	chr18	interferon inducible GTPase 1
Adrbk1	chr19	adrenergic receptor kinase, beta 1
Ehd1	chr19	EH-domain containing 1
*****************************
Module 34		nQtl=3	nGene=9
chr17:25000000-30000000
chr1:35000000-40000000
chr2:70000000-75000000
---
Rnf149	chr1	ring finger protein 149
2900064A13Rik	chr2	RIKEN cDNA 2900064A13 gene
Metapl1	chr2	methionine aminopeptidase-like 1
6030446I19Rik	chr2
Oaz3	chr3	ornithine decarboxylase antizyme 3
Tie1	chr4	tyrosine kinase receptor 1
Abi3	chr11	ABI gene family, member 3
Ier3	chr17	immediate early response 3
Fpr-rs2	chr17	formyl peptide receptor, related sequence 2
*****************************
Module 35		nQtl=3	nGene=10
chr14:45000000-50000000
chr2:80000000-85000000
chr3:85000000-90000000
---
BC019755	chr2	cDNA sequence BC019755
Pld1	chr3	phospholipase D1
Slc35a3	chr3	solute carrier family 35 (UDP-N-acetylglucosamine (UDP-GlcNAc) transporter), member 3
Selenbp2	chr3	selenium binding protein 2
Cml2	chr6	camello-like 2
Vamp1	chr6	vesicle-associated membrane protein 1
Caps2	chr10	calcyphosphine 2
1700040L02Rik	chr10	RIKEN cDNA 1700040L02 gene
Hoxb5	chr11	homeo box B5
Nptxr	chr15	neuronal pentraxin receptor
*****************************
Module 36		nQtl=3	nGene=12
chr12:30000000-35000000
chr1:35000000-40000000
chr9:40000000-45000000
---
Gtf2ird1	chrUn	general transcription factor II I repeat domain-containing 1
Ephx1	chr1	epoxide hydrolase 1, microsomal
Pkp4	chr2	plakophilin 4
A830007P12Rik	chr2	RIKEN cDNA A830007P12 gene
Pace4	chr7
Lphn1	chr8	latrophilin 1
Hsd17b2	chr8	hydroxysteroid (17-beta) dehydrogenase 2
2310067E08Rik	chr9
Slc37a2	chr9	solute carrier family 37 (glycerol-3-phosphate transporter), member 2
Stard3	chr11	START domain containing 3
2007-09-09	chr11
Dnase1	chr16	deoxyribonuclease I
*****************************
Module 37		nQtl=3	nGene=14
chr12:25000000-30000000
chr1:155000000-160000000
chr6:130000000-135000000
---
Msn	chrX	moesin
Pcp4l1	chr1	Purkinje cell protein 4-like 1
Sdcbp2	chr2	syndecan binding protein (syntenin) 2
Edg1	chr3	endothelial differentiation sphingolipid G-protein-coupled receptor 1
Kcna2	chr3	potassium voltage-gated channel, shaker-related subfamily, member 2
Bid	chr6	BH3 interacting domain death agonist
Siat9	chr6
Tm7sf3	chr6	transmembrane 7 superfamily member 3
Anxa4	chr6	annexin A4
Cyb561	chr11	cytochrome b-561
Aatk	chr11	apoptosis-associated tyrosine kinase
3100002J23Rik	chr11	RIKEN cDNA 3100002J23 gene
Scrt1	chr15	scratch homolog 1, zinc finger protein (Drosophila)
Six2	chr17	sine oculis-related homeobox 2 homolog (Drosophila)
*****************************
Module 38		nQtl=3	nGene=8
chr17:45000000-50000000
chr19:60000000-65000000
chr2:5000000-10000000
---
A630077B13Rik	chr10	RIKEN cDNA A630077B13 gene
Slc1a3	chr15	solute carrier family 1 (glial high affinity glutamate transporter), member 3
H2-DMb1	chr17	histocompatibility 2, class II, locus Mb1
H2-Aa	chr17	histocompatibility 2, class II antigen A, alpha
Psmb8	chr17	proteosome (prosome, macropain) subunit, beta type 8 (large multifunctional peptidase 7)
Aarsl	chr17	alanyl-tRNA synthetase like
H2-Q1	chr17	histocompatibility 2, Q region locus 1
H2-Ea	chr17	histocompatibility 2, class II antigen E alpha
*****************************
Module 39		nQtl=3	nGene=22
chr2:65000000-70000000
chr4:140000000-145000000
chr5:70000000-75000000
---
Rex3	chrX
Syp	chrX	synaptophysin
Fcrl3	chr1
Dnttip1	chr2	deoxynucleotidyltransferase, terminal, interacting protein 1
Atpif1	chr4	ATPase inhibitory factor 1
BC013712	chr4	cDNA sequence BC013712
AI428795	chr5	expressed sequence AI428795
Sds	chr5	serine dehydratase
6332401O19Rik	chr6	RIKEN cDNA 6332401O19 gene
Casp2	chr6	caspase 2
3110037K17Rik	chr6
Dok1	chr6	docking protein 1
Itgal	chr7	integrin alpha L
Cdh1	chr8	cadherin 1
Abcc12	chr8	ATP-binding cassette, sub-family C (CFTR/MRP), member 12
BC010462	chr11	cDNA sequence BC010462
Foxj1	chr11	forkhead box J1
Ptger2	chr14	prostaglandin E receptor 2 (subtype EP2)
Sftpd	chr14	surfactant associated protein D
1700028N11Rik	chr15
Btg3	chr16	B-cell translocation gene 3
2810048G17Rik	chr19	RIKEN cDNA 2810048G17 gene
*****************************
Module 40		nQtl=3	nGene=11
chr19:10000000-15000000
chr1:20000000-25000000
chr4:130000000-135000000
---
9530014D17Rik	chrX
Rga	chr3
C230096C10Rik	chr4	RIKEN cDNA C230096C10 gene
Plekhm2	chr4	pleckstrin homology domain containing, family M (with RUN domain) member 2
C3ar1	chr6	complement component 3a receptor 1
Galnt7	chr8	UDP-N-acetyl-alpha-D-galactosamine: polypeptide N-acetylgalactosaminyltransferase 7
Ormdl2	chr10	ORM1-like 2 (S. cerevisiae)
Map4k5	chr12	mitogen-activated protein kinase kinase kinase kinase 5
Fbxo45	chr16	F-box protein 45
Glyat	chr19	glycine-N-acyltransferase
1110006I15Rik	chr19
*****************************
Module 41		nQtl=3	nGene=11
chr15:80000000-85000000
chr1:20000000-25000000
chr9:120000000-125000000
---
D4Ertd89e	chr4
Rasl2-9	chr7	RAS-like, family 2, locus 9
1810011E08Rik	chr8
Metap2	chr10	methionine aminopeptidase 2
B230315M08Rik	chr11
Ly6f	chr15	lymphocyte antigen 6 complex, locus F
C030006K11Rik	chr15	RIKEN cDNA C030006K11 gene
2610019I03Rik	chr15	RIKEN cDNA 2610019I03 gene
Ly6c	chr15	lymphocyte antigen 6 complex, locus C
Ly6a	chr15	lymphocyte antigen 6 complex, locus A
Ttr	chr18	transthyretin
*****************************
Module 42		nQtl=3	nGene=28
chr2:75000000-80000000
chr4:150000000-155000000
chr7:130000000-135000000
---
1200013B08Rik	chrX	RIKEN cDNA 1200013B08 gene
1700066M21Rik	chr1	RIKEN cDNA 1700066M21 gene
Fcer1g	chr1	Fc receptor, IgE, high affinity I, gamma polypeptide
Inpp5d	chr1	inositol polyphosphate-5-phosphatase D
Fcgr3	chr1	Fc receptor, IgG, low affinity III
Ctss	chr3	cathepsin S
Fcgr1	chr3	Fc receptor, IgG, high affinity I
Atp13a2	chr4	ATPase type 13A2
Pscd3	chr5	pleckstrin homology, Sec7 and coiled-coil domains 3
Plcg2	chr8	phospholipase C, gamma 2
Slc9a9	chr9	solute carrier family 9 (sodium/hydrogen exchanger), isoform 9
Il10ra	chr9	interleukin 10 receptor, alpha
AI132321	chr12
Pfkp	chr13	phosphofructokinase, platelet
Syk	chr13	spleen tyrosine kinase
Hemp1	chr15
Oxct1	chr15	3-oxoacid CoA transferase 1
Ncf4	chr15	neutrophil cytosolic factor 4
Rac2	chr15	RAS-related C3 botulinum substrate 2
Hcls1	chr16	hematopoietic cell specific Lyn substrate 1
Gpsm3	chr17	G-protein signalling modulator 3 (AGS3-like, C. elegans)
Itpr3	chr17	inositol 1,4,5-triphosphate receptor 3
Csf1r	chr18	colony stimulating factor 1 receptor
BC032204	chr19	cDNA sequence BC032204
Lpxn	chr19	leupaxin
1700095N21Rik	chr19
Aldh3b1	chr19	aldehyde dehydrogenase 3 family, member B1
Entpd1	chr19	ectonucleoside triphosphate diphosphohydrolase 1
*****************************
Module 43		nQtl=3	nGene=9
chr10:5000000-10000000
chr2:80000000-85000000
chr4:130000000-135000000
---
Slc2a6	chr2	solute carrier family 2 (facilitated glucose transporter), member 6
Sh3tc1	chr5	SH3 domain and tetratricopeptide repeats 1
Zfp90	chr8	zinc finger protein 90
Cib2	chr9	calcium and integrin binding family member 2
Hoxb5	chr11	homeo box B5
Arrb2	chr11	arrestin, beta 2
Scara3	chr14	scavenger receptor class A, member 3
Rapgef3	chr15	Rap guanine nucleotide exchange factor (GEF) 3
E030006K04Rik	chr18
*****************************
Module 44		nQtl=3	nGene=8
chr15:65000000-70000000
chr4:140000000-145000000
chr5:85000000-90000000
---
Ltk	chr2	leukocyte tyrosine kinase
Sds	chr5	serine dehydratase
6332401O19Rik	chr6	RIKEN cDNA 6332401O19 gene
Parp16	chr9	poly (ADP-ribose) polymerase family, member 16
Npm1	chr11	nucleophosmin 1
0910001A06Rik	chr15	RIKEN cDNA 0910001A06 gene
Bscl2	chr19	Bernardinelli-Seip congenital lipodystrophy 2 homolog (human)
Gldc	chr19	glycine decarboxylase
*****************************
Module 45		nQtl=3	nGene=19
chr14:45000000-50000000
chr1:35000000-40000000
chr4:150000000-155000000
---
Sh3kbp1	chrX	SH3-domain kinase binding protein 1
BC003236	chr3
AA691260	chr4
Reck	chr4	reversion-inducing-cysteine-rich protein with kazal motifs
Sh3tc1	chr5	SH3 domain and tetratricopeptide repeats 1
Sult1b1	chr5	sulfotransferase family 1B, member 1
Grm8	chr6	glutamate receptor, metabotropic 8
Shkbp1	chr7	Sh3kbp1 binding protein 1
F11	chr8	coagulation factor XI
Snx1	chr9	sorting nexin 1
Hoxb5	chr11	homeo box B5
Cox7c	chr13	cytochrome c oxidase, subunit VIIc
Tep1	chr14	telomerase associated protein 1
4930442L21Rik	chr14
BC025446	chr15	cDNA sequence BC025446
Nptxr	chr15	neuronal pentraxin receptor
2900075A18Rik	chr16
2610005L07Rik	chr18	RIKEN cDNA 2610005L07 gene
Hspa5bp1	chr19
*****************************
Module 46		nQtl=3	nGene=7
chr14:60000000-65000000
chr6:45000000-50000000
chr7:130000000-135000000
---
Scly	chr1	selenocysteine lyase
G430041M01Rik	chr6	RIKEN cDNA G430041M01 gene
Rtn1	chr12	reticulon 1
Rad1	chr15	RAD1 homolog (S. pombe)
Vav1	chr17	vav 1 oncogene
Ms4a4c	chr19	membrane-spanning 4-domains, subfamily A, member 4C
4632417K18Rik	chr19	RIKEN cDNA 4632417K18 gene
*****************************
Module 47		nQtl=3	nGene=10
chr12:30000000-35000000
chr1:35000000-40000000
chr5:20000000-25000000
---
Nr5a2	chr1	nuclear receptor subfamily 5, group A, member 2
Pkp4	chr2	plakophilin 4
Sfxn5	chr6	sideroflexin 5
Lphn1	chr8	latrophilin 1
Ddx6	chr9	DEAD (Asp-Glu-Ala-Asp) box polypeptide 6
2310067E08Rik	chr9
4933434G05Rik	chr11
Stard3	chr11	START domain containing 3
2007-09-09	chr11
Dnase1	chr16	deoxyribonuclease I
*****************************
Module 48		nQtl=3	nGene=13
chr10:55000000-60000000
chr2:35000000-40000000
chr6:120000000-125000000
---
Sema4c	chr1	sema domain, immunoglobulin domain (Ig), transmembrane domain (TM) and short cytoplasmic domain, (semaphorin) 4C
Ptpn18	chr1	protein tyrosine phosphatase, non-receptor type 18
Bank1	chr3	B-cell scaffold protein with ankyrin repeats 1
Car2	chr3	carbonic anhydrase 2
P2ry13	chr3	purinergic receptor P2Y, G-protein coupled 13
Agxt2l1	chr3	alanine-glyoxylate aminotransferase 2-like 1
Pilra	chr5	paired immunoglobin-like type 2 receptor alpha
Gmfg	chr7	glia maturation factor, gamma
Casp4	chr9	caspase 4, apoptosis-related cysteine peptidase
0610009A07Rik	chr10	RIKEN cDNA 0610009A07 gene
Unc13d	chr11	unc-13 homolog D (C. elegans)
1810043M15Rik	chr13
Ms4a6c	chr19	membrane-spanning 4-domains, subfamily A, member 6C
*****************************
Module 49		nQtl=3	nGene=13
chr5:105000000-110000000
chr6:115000000-120000000
chr7:60000000-65000000
---
1810020D17Rik	chr7	RIKEN cDNA 1810020D17 gene
Nipa1	chr7	non imprinted in Prader-Willi/Angelman syndrome 1 homolog (human)
Olfml1	chr7	olfactomedin-like 1
A830059I20Rik	chr7	RIKEN cDNA A830059I20 gene
5730406I15Rik	chr7
Pop4	chr7	processing of precursor 4, ribonuclease P/MRP family, (S. cerevisiae)
BC048390	chr7	cDNA sequence BC048390
1600014C10Rik	chr7	RIKEN cDNA 1600014C10 gene
C80913	chr7	expressed sequence C80913
Folr2	chr7	folate receptor 2 (fetal)
Sah	chr7
Mgl1	chr11	macrophage galactose N-acetyl-galactosamine specific lectin 1
5730557B15Rik	chr15	RIKEN cDNA 5730557B15 gene
*****************************
Module 50		nQtl=3	nGene=19
chr19:50000000-55000000
chr2:155000000-160000000
chr5:70000000-75000000
---
4930455F23Rik	chr1	RIKEN cDNA 4930455F23 gene
Entpd2	chr2	ectonucleoside triphosphate diphosphohydrolase 2
BC051083	chr3
Atpif1	chr4	ATPase inhibitory factor 1
Spp1	chr5	secreted phosphoprotein 1
Sds	chr5	serine dehydratase
Sparcl1	chr5	SPARC-like 1 (mast9, hevin)
Rchy1	chr5	ring finger and CHY zinc finger domain containing 1
Osbpl3	chr6	oxysterol binding protein-like 3
AY078069	chr7	cDNA sequence AY078069
Ccnd1	chr7	cyclin D1
Kifc3	chr8	kinesin family member C3
1600029D21Rik	chr9	RIKEN cDNA 1600029D21 gene
AI427122	chr9	expressed sequence AI427122
Tm4sf3	chr10
Cd7	chr11	CD7 antigen
Elovl7	chr13	ELOVL family member 7, elongation of long chain fatty acids (yeast)
Krt2-8	chr15	keratin complex 2, basic, gene 8
Sema5b	chr16	sema domain, seven thrombospondin repeats (type 1 and type 1-like), transmembrane domain (TM) and short cytoplasmic domain, (semaphorin) 5B
*****************************
Module 51		nQtl=3	nGene=16
chr2:35000000-40000000
chr3:85000000-90000000
chr5:80000000-85000000
---
Lman2l	chr1	lectin, mannose-binding 2-like
Bhlhb5	chr3	basic helix-loop-helix domain containing, class B5
Gbp4	chr3	guanylate nucleotide binding protein 4
Tnfsf10	chr3	tumor necrosis factor (ligand) superfamily, member 10
Prp2	chr6	proline rich protein 2
1200009O22Rik	chr6	RIKEN cDNA 1200009O22 gene
Casp2	chr6	caspase 2
Klk27	chr7
2610510J17Rik	chr8	RIKEN cDNA 2610510J17 gene
Ccnb2	chr9	cyclin B2
Apon	chr10	apolipoprotein N
Card14	chr11	caspase recruitment domain family, member 14
Gzmk	chr13	granzyme K
Map3k1	chr13	mitogen activated protein kinase kinase kinase 1
Sema5a	chr15	sema domain, seven thrombospondin repeats (type 1 and type 1-like), transmembrane domain (TM) and short cytoplasmic domain, (semaphorin) 5A
D16Bwg1494e	chr16	DNA segment, Chr 16, Brigham & Women's Genetics 1494 expressed
*****************************
Module 52		nQtl=3	nGene=8
chr2:55000000-60000000
chr6:35000000-40000000
chr7:80000000-85000000
---
Slc11a1	chr1	solute carrier family 11 (proton-coupled divalent metal ion transporters), member 1
Samhd1	chr2	SAM domain and HD domain, 1
Cd53	chr3	CD53 antigen
Tlr4	chr4	toll-like receptor 4
Mesdc1	chr7	mesoderm development candidate 1
Dkk4	chr8	dickkopf homolog 4 (Xenopus laevis)
Rab8b	chr9	RAB8B, member RAS oncogene family
Ms4a4b	chr19	membrane-spanning 4-domains, subfamily A, member 4B
*****************************
Module 53		nQtl=3	nGene=18
chr1:30000000-35000000
chr2:35000000-40000000
chr4:130000000-135000000
---
Atp7a	chrX	ATPase, Cu++ transporting, alpha polypeptide
Slc2a6	chr2	solute carrier family 2 (facilitated glucose transporter), member 6
Hck	chr2	hemopoietic cell kinase
Agxt2l1	chr3	alanine-glyoxylate aminotransferase 2-like 1
Hibadh	chr6	3-hydroxyisobutyrate dehydrogenase
Relb	chr7	avian reticuloendotheliosis viral (v-rel) oncogene related B
Igsf6	chr7	immunoglobulin superfamily, member 6
9130017C17Rik	chr8	RIKEN cDNA 9130017C17 gene
Zfp90	chr8	zinc finger protein 90
Etfa	chr9	electron transferring flavoprotein, alpha polypeptide
A930008A22Rik	chr9
Mdh1	chr11	malate dehydrogenase 1, NAD (soluble)
Tnfaip2	chr12	tumor necrosis factor, alpha-induced protein 2
Map3k1	chr13	mitogen activated protein kinase kinase kinase 1
Copeb	chr13
Hagh	chr17	hydroxyacyl glutathione hydrolase
Myo1f	chr17	myosin IF
Nfkb2	chr19	nuclear factor of kappa light polypeptide gene enhancer in B-cells 2, p49/p100
*****************************
Module 54		nQtl=3	nGene=19
chr1:30000000-35000000
chr2:80000000-85000000
chr5:80000000-85000000
---
Slc6a8	chrX	solute carrier family 6 (neurotransmitter transporter, creatine), member 8
Atp11c	chrX	Atpase, class VI, type 11C
Fhl2	chr1	four and a half LIM domains 2
Anxa3	chr5	annexin A3
Itgax	chr7	integrin alpha X
Mvp	chr7	major vault protein
Adam8	chr7	a disintegrin and metallopeptidase domain 8
Fbxo8	chr8	F-box only protein 8
Large	chr8	like-glycosyltransferase
Myo9b	chr8	myosin IXb
Dnmt1	chr9	DNA methyltransferase (cytosine-5) 1
Foxj1	chr11	forkhead box J1
6530411B15Rik	chr11
Scfd1	chr12	sec1 family domain containing 1
Scara3	chr14	scavenger receptor class A, member 3
Rabl2a	chr15	RAB, member of RAS oncogene family-like 2A
Nptxr	chr15	neuronal pentraxin receptor
Olfr1431	chr19	olfactory receptor 1431
Adrbk1	chr19	adrenergic receptor kinase, beta 1
*****************************
Module 55		nQtl=3	nGene=14
chr5:100000000-105000000
chr6:55000000-60000000
chr7:55000000-60000000
---
Il1r2	chr1	interleukin 1 receptor, type II
Freq	chr2	frequenin homolog (Drosophila)
Lck	chr4	lymphocyte protein tyrosine kinase
Ern2	chr7	endoplasmic reticulum (ER) to nucleus signalling 2
Lrrk1	chr7	leucine-rich repeat kinase 1
Ccnd1	chr7	cyclin D1
Dapk2	chr9	death-associated kinase 2
Tinag	chr9	tubulointerstitial nephritis antigen
Lman1l	chr9	lectin, mannose-binding 1 like
Mars	chr10	methionine-tRNA synthetase
C030032C09Rik	chr10
Ybx2	chr11	Y box protein 2
Rad51l1	chr12	RAD51-like 1 (S. cerevisiae)
Edil3	chr13	EGF-like repeats and discoidin I-like domains 3
*****************************
Module 56		nQtl=3	nGene=9
chr1:20000000-25000000
chr2:160000000-165000000
chr6:115000000-120000000
---
Maoa	chrX	monoamine oxidase A
Ndufa1	chrX	NADH dehydrogenase (ubiquinone) 1 alpha subcomplex, 1
1700030G06Rik	chr5	RIKEN cDNA 1700030G06 gene
Gpi1	chr7	glucose phosphate isomerase 1
D330014H01Rik	chr11
Abcc3	chr11	ATP-binding cassette, sub-family C (CFTR/MRP), member 3
D430033N04Rik	chr12	RIKEN cDNA D430033N04 gene
Laptm4a	chr12	lysosomal-associated protein transmembrane 4A
Rhbdl	chr17
*****************************
Module 57		nQtl=3	nGene=13
chr10:55000000-60000000
chr2:65000000-70000000
chr9:115000000-120000000
---
Mrc1	chr2	mannose receptor, C type 1
Rgs3	chr4	regulator of G-protein signaling 3
Gimap6	chr6	GTPase, IMAP family member 6
Gmfg	chr7	glia maturation factor, gamma
Rasa3	chr8	RAS p21 protein activator 3
Slc16a9	chr10	solute carrier family 16 (monocarboxylic acid transporters), member 9
Avpr1a	chr10	arginine vasopressin receptor 1A
Sesn1	chr10	sestrin 1
Fyn	chr10	Fyn proto-oncogene
Ptger2	chr14	prostaglandin E receptor 2 (subtype EP2)
Mmrn2	chr14	multimerin 2
D17Ertd288e	chr17
2810048G17Rik	chr19	RIKEN cDNA 2810048G17 gene
*****************************
Module 58		nQtl=3	nGene=26
chr1:30000000-35000000
chr2:125000000-130000000
chr5:80000000-85000000
---
Slc6a8	chrX	solute carrier family 6 (neurotransmitter transporter, creatine), member 8
Fhl2	chr1	four and a half LIM domains 2
Mcm8	chr2	minichromosome maintenance deficient 8 (S. cerevisiae)
Mertk	chr2	c-mer proto-oncogene tyrosine kinase
Spint1	chr2	serine protease inhibitor, Kunitz type 1
4831403C07Rik	chr2
Csen	chr2
Ddit4l	chr3	DNA-damage-inducible transcript 4-like
Cds1	chr5	CDP-diacylglycerol synthase 1
Anxa3	chr5	annexin A3
Pcdh7	chr5	protocadherin 7
Itgax	chr7	integrin alpha X
Mvp	chr7	major vault protein
Adam8	chr7	a disintegrin and metallopeptidase domain 8
Large	chr8	like-glycosyltransferase
Myo9b	chr8	myosin IXb
Dnmt1	chr9	DNA methyltransferase (cytosine-5) 1
Hap1	chr11	huntingtin-associated protein 1
Trpv2	chr11	transient receptor potential cation channel, subfamily V, member 2
Arg2	chr12	arginase type II
4933437F05Rik	chr12	RIKEN cDNA 4933437F05 gene
1700011H14Rik	chr14	RIKEN cDNA 1700011H14 gene
Krt2-7	chr15	keratin complex 2, basic, gene 7
Rabl2a	chr15	RAB, member of RAS oncogene family-like 2A
Ildr1	chr16	immunoglobulin-like domain containing receptor 1
Olfr1431	chr19	olfactory receptor 1431
*****************************
Module 59		nQtl=3	nGene=11
chr17:30000000-35000000
chr19:60000000-65000000
chr2:70000000-75000000
---
Morf4l2	chrX	mortality factor 4 like 2
Pter	chr2	phosphotriesterase related
Trim2	chr3	tripartite motif protein 2
Cx3cl1	chr8	chemokine (C-X3-C motif) ligand 1
Paqr4	chr17	progestin and adipoQ receptor family member IV
H2-Q7	chr17	histocompatibility 2, Q region locus 7
H2-Ke2	chr17	H2-K region expressed gene 2
Fahd1	chr17	fumarylacetoacetate hydrolase domain containing 1
Aif1	chr17	allograft inflammatory factor 1
C4	chr17
H2-Ea	chr17	histocompatibility 2, class II antigen E alpha
*****************************
Module 60		nQtl=3	nGene=14
chr3:85000000-90000000
chr5:100000000-105000000
chr7:90000000-95000000
---
Igsf1	chrX	immunoglobulin superfamily, member 1
Ovgp1	chr3	oviductal glycoprotein 1
Rhoc	chr3	ras homolog gene family, member C
Gbp1	chr3	guanylate nucleotide binding protein 1
Tuft1	chr3	tuftelin 1
Cdca8	chr4	cell division cycle associated 8
Stmn1	chr4	stathmin 1
1810015M01Rik	chr5
Cdca3	chr6	cell division cycle associated 3
Mad2l1	chr6	MAD2 (mitotic arrest deficient, homolog)-like 1 (yeast)
Olfml1	chr7	olfactomedin-like 1
Neu3	chr7	neuraminidase 3
Itga2b	chr11	integrin alpha 2b
Mlana	chr19	melan-A
*****************************
Module 61		nQtl=3	nGene=12
chr18:85000000-90000000
chr1:20000000-25000000
chr4:95000000-100000000
---
9530014D17Rik	chrX
1700030B17Rik	chr1
Prkaa2	chr4	protein kinase, AMP-activated, alpha 2 catalytic subunit
C230096C10Rik	chr4	RIKEN cDNA C230096C10 gene
Plod1	chr4	procollagen-lysine, 2-oxoglutarate 5-dioxygenase 1
Rap1ga1	chr4	Rap1, GTPase-activating protein 1
Plekhm2	chr4	pleckstrin homology domain containing, family M (with RUN domain) member 2
Thea	chr4
Tcea3	chr4	transcription elongation factor A (SII), 3
Fabp7	chr10	fatty acid binding protein 7, brain
Ppp1r12a	chr10	protein phosphatase 1, regulatory (inhibitor) subunit 12A
Pdcd4	chr19	programmed cell death 4
*****************************
Module 62		nQtl=3	nGene=13
chr19:45000000-50000000
chr1:20000000-25000000
chr7:60000000-65000000
---
Olfr346	chr2	olfactory receptor 346
Rarres1	chr3	retinoic acid receptor responder (tazarotene induced) 1
2410195B05Rik	chr5
3110047P20Rik	chr5	RIKEN cDNA 3110047P20 gene
Dmn	chr7	desmuslin
Iqgap1	chr7	IQ motif containing GTPase activating protein 1
Lrrk1	chr7	leucine-rich repeat kinase 1
Mcee	chr7	methylmalonyl CoA epimerase
Slc7a10	chr7	solute carrier family 7 (cationic amino acid transporter, y+ system), member 10
D230019K20Rik	chr15
BC024139	chr15	cDNA sequence BC024139
Atad1	chr19	ATPase family, AAA domain containing 1
Cnnm1	chr19	cyclin M1
*****************************
Module 63		nQtl=3	nGene=19
chr17:20000000-25000000
chr5:100000000-105000000
chr7:60000000-65000000
---
Freq	chr2	frequenin homolog (Drosophila)
Lgi2	chr5	leucine-rich repeat LGI family, member 2
Slco2b1	chr7	solute carrier organic anion transporter family, member 2b1
Pold3	chr7	polymerase (DNA-directed), delta 3, accessory subunit
Ern2	chr7	endoplasmic reticulum (ER) to nucleus signalling 2
Rnf137	chr7
Olfml1	chr7	olfactomedin-like 1
Lrrk1	chr7	leucine-rich repeat kinase 1
Phlda2	chr7	pleckstrin homology-like domain, family A, member 2
Prss8	chr7	protease, serine, 8 (prostasin)
Mfge8	chr7	milk fat globule-EGF factor 8 protein
Plekhb1	chr7	pleckstrin homology domain containing, family B (evectins) member 1
Pyp	chr10
Slc43a2	chr11	solute carrier family 43, member 2
Rad51l1	chr12	RAD51-like 1 (S. cerevisiae)
BC024139	chr15	cDNA sequence BC024139
Smoc2	chr17	SPARC related modular calcium binding 2
Sgol1	chr17	shugoshin-like 1 (S. pombe)
AW209059	chr17
*****************************
Module 64		nQtl=3	nGene=15
chr14:35000000-40000000
chr5:100000000-105000000
chr6:55000000-60000000
---
Il1r2	chr1	interleukin 1 receptor, type II
4930438O03Rik	chr5	RIKEN cDNA 4930438O03 gene
Ccnd1	chr7	cyclin D1
BC026374	chr8	cDNA sequence BC026374
Dapk2	chr9	death-associated kinase 2
Tinag	chr9	tubulointerstitial nephritis antigen
C330018K18Rik	chr9	RIKEN cDNA C330018K18 gene
Lman1l	chr9	lectin, mannose-binding 1 like
C030032C09Rik	chr10
Mars	chr10	methionine-tRNA synthetase
Ybx2	chr11	Y box protein 2
Krt1-15	chr11	keratin complex 1, acidic, gene 15
Edil3	chr13	EGF-like repeats and discoidin I-like domains 3
Thrb	chr14	thyroid hormone receptor beta
Peli2	chr14	pellino 2
*****************************
Module 65		nQtl=3	nGene=20
chr14:35000000-40000000
chr2:55000000-60000000
chr6:45000000-50000000
---
Ifi204	chr1	interferon activated gene 204
Inhbb	chr1	inhibin beta-B
Apcs	chr1	serum amyloid P-component
Nrarp	chr2	Notch-regulated ankyrin repeat protein
Atp8b2	chr3	Atpase, class I, type 8B, member 2
Spata6	chr4	spermatogenesis associated 6
Sdsl	chr5	serine dehydratase-like
0610006O14Rik	chr6
Gimap5	chr6	GTPase, IMAP family member 5
Efcbp2	chr8	EF hand calcium binding protein 2
4930432K21Rik	chr8	RIKEN cDNA 4930432K21 gene
Ppib	chr9	peptidylprolyl isomerase B
Tmem19	chr10	transmembrane protein 19
5730593F17Rik	chr11	RIKEN cDNA 5730593F17 gene
D330012D11Rik	chr11	RIKEN cDNA D330012D11 gene
Prkcd	chr14	protein kinase C, delta
1700001L05Rik	chr15	RIKEN cDNA 1700001L05 gene
4631422O05Rik	chr16	RIKEN cDNA 4631422O05 gene
Vav1	chr17	vav 1 oncogene
4632417K18Rik	chr19	RIKEN cDNA 4632417K18 gene
*****************************
Module 66		nQtl=3	nGene=22
chr12:35000000-40000000
chr2:125000000-130000000
chr5:80000000-85000000
---
Rex3	chrX
Mcm8	chr2	minichromosome maintenance deficient 8 (S. cerevisiae)
Spint1	chr2	serine protease inhibitor, Kunitz type 1
Ddit4l	chr3	DNA-damage-inducible transcript 4-like
Abcb1a	chr5	ATP-binding cassette, sub-family B (MDR/TAP), member 1A
A930021H16Rik	chr5	RIKEN cDNA A930021H16 gene
Anxa3	chr5	annexin A3
Prp2	chr6	proline rich protein 2
Lig1	chr7	ligase I, DNA, ATP-dependent
2610510J17Rik	chr8	RIKEN cDNA 2610510J17 gene
2810457I06Rik	chr9	RIKEN cDNA 2810457I06 gene
Tgfbr2	chr9	transforming growth factor, beta receptor II
Gsta2	chr9	glutathione S-transferase, alpha 2 (Yc2)
1700007I06Rik	chr11	RIKEN cDNA 1700007I06 gene
Ubxd4	chr12	UBX domain containing 4
4933437F05Rik	chr12	RIKEN cDNA 4933437F05 gene
Cys1	chr12	cystin 1
Scara3	chr14	scavenger receptor class A, member 3
1700011H14Rik	chr14	RIKEN cDNA 1700011H14 gene
Krt2-7	chr15	keratin complex 2, basic, gene 7
Ildr1	chr16	immunoglobulin-like domain containing receptor 1
Hspa5bp1	chr19
*****************************
Module 67		nQtl=3	nGene=23
chr14:35000000-40000000
chr1:35000000-40000000
chr4:150000000-155000000
---
Sh3kbp1	chrX	SH3-domain kinase binding protein 1
Nrarp	chr2	Notch-regulated ankyrin repeat protein
2310046K01Rik	chr2	RIKEN cDNA 2310046K01 gene
Dll4	chr2	delta-like 4 (Drosophila)
8430427H17Rik	chr2	RIKEN cDNA 8430427H17 gene
BC003236	chr3
Reck	chr4	reversion-inducing-cysteine-rich protein with kazal motifs
Sh3tc1	chr5	SH3 domain and tetratricopeptide repeats 1
Fbln2	chr6	fibulin 2
Grm8	chr6	glutamate receptor, metabotropic 8
Shkbp1	chr7	Sh3kbp1 binding protein 1
4931414L13Rik	chr8
Cln6	chr9	ceroid-lipofuscinosis, neuronal 6
Snx1	chr9	sorting nexin 1
Epb4.1l2	chr10	erythrocyte protein band 4.1-like 2
Gng4	chr13	guanine nucleotide binding protein (G protein), gamma 4 subunit
Tep1	chr14	telomerase associated protein 1
Lect1	chr14	leukocyte cell derived chemotaxin 1
4631422O05Rik	chr16	RIKEN cDNA 4631422O05 gene
2900075A18Rik	chr16
Slc12a8	chr16	solute carrier family 12 (potassium/chloride transporters), member 8
2610005L07Rik	chr18	RIKEN cDNA 2610005L07 gene
Hspa5bp1	chr19
*****************************
Module 68		nQtl=3	nGene=27
chr10:5000000-10000000
chr2:35000000-40000000
chr4:150000000-155000000
---
Itlna	chr1	intelectin a
Slc2a6	chr2	solute carrier family 2 (facilitated glucose transporter), member 6
Dll4	chr2	delta-like 4 (Drosophila)
Bank1	chr3	B-cell scaffold protein with ankyrin repeats 1
Arhgef16	chr4	Rho guanine nucleotide exchange factor (GEF) 16
Clspn	chr4	claspin homolog (Xenopus laevis)
Sh3tc1	chr5	SH3 domain and tetratricopeptide repeats 1
Fscn1	chr5	fascin homolog 1, actin bundling protein (Strongylocentrotus) purpuratus)
Limk1	chr5	LIM-domain containing, protein kinase
Rasip1	chr7	Ras interacting protein 1
Olfr554	chr7	olfactory receptor 554
9130017C17Rik	chr8	RIKEN cDNA 9130017C17 gene
Cotl1	chr8	coactosin-like 1 (Dictyostelium)
Pkm2	chr9	pyruvate kinase, muscle
Lcp2	chr11	lymphocyte cytosolic protein 2
Hoxb5	chr11	homeo box B5
Gm644	chr11
Camkk1	chr11	calcium/calmodulin-dependent protein kinase kinase 1, alpha
Cxcl16	chr11	chemokine (C-X-C motif) ligand 16
Golph2	chr13	golgi phosphoprotein 2
Ripk3	chr14	receptor-interacting serine-threonine kinase 3
Ncf4	chr15	neutrophil cytosolic factor 4
Vil2	chr17	villin 2
Cd14	chr18	CD14 antigen
Pdcd1lg1	chr19
Pitpnm1	chr19	phosphatidylinositol membrane-associated 1
Cdca5	chr19	cell division cycle associated 5
*****************************
Module 69		nQtl=3	nGene=19
chr14:35000000-40000000
chr2:55000000-60000000
chr5:80000000-85000000
---
Ifi204	chr1	interferon activated gene 204
Fh1	chr1	fumarate hydratase 1
Inhbb	chr1	inhibin beta-B
Apcs	chr1	serum amyloid P-component
Nrarp	chr2	Notch-regulated ankyrin repeat protein
Atp8b2	chr3	Atpase, class I, type 8B, member 2
Spata6	chr4	spermatogenesis associated 6
Abcb1a	chr5	ATP-binding cassette, sub-family B (MDR/TAP), member 1A
Speer1-ps1	chr5
Idh2	chr7	isocitrate dehydrogenase 2 (NADP+), mitochondrial
Tgfbr2	chr9	transforming growth factor, beta receptor II
Ppib	chr9	peptidylprolyl isomerase B
D330012D11Rik	chr11	RIKEN cDNA D330012D11 gene
Gng4	chr13	guanine nucleotide binding protein (G protein), gamma 4 subunit
Wdhd1	chr14	WD repeat and HMG-box DNA binding protein 1
1700011H14Rik	chr14	RIKEN cDNA 1700011H14 gene
Prkcd	chr14	protein kinase C, delta
4631422O05Rik	chr16	RIKEN cDNA 4631422O05 gene
Slc12a8	chr16	solute carrier family 12 (potassium/chloride transporters), member 8
*****************************
Module 70		nQtl=3	nGene=23
chr15:85000000-90000000
chr1:30000000-35000000
chr3:85000000-90000000
---
Rhoc	chr3	ras homolog gene family, member C
D3Ertd194e	chr3	DNA segment, Chr 3, ERATO Doi 194, expressed
Spry1	chr3	sprouty homolog 1 (Drosophila)
Gyg1	chr3
C030011O14Rik	chr3	RIKEN cDNA C030011O14 gene
Gbp1	chr3	guanylate nucleotide binding protein 1
Olfml3	chr3	olfactomedin-like 3
Pip5k1b	chr3	phosphatidylinositol-4-phosphate 5-kinase, type 1 beta
Cxcl2	chr5	chemokine (C-X-C motif) ligand 2
Dpp6	chr5	dipeptidylpeptidase 6
Clecsf9	chr6
Vamp1	chr6	vesicle-associated membrane protein 1
Fgd5	chr6	FYVE, RhoGEF and PH domain containing 5
1110001J03Rik	chr6	RIKEN cDNA 1110001J03 gene
Zfp423	chr8	zinc finger protein 423
4930535E21Rik	chr9	RIKEN cDNA 4930535E21 gene
Slc36a3	chr11	solute carrier family 36 (proton/amino acid symporter), member 3
Slc30a5	chr13	solute carrier family 30 (zinc transporter), member 5
Olfr746	chr14	olfactory receptor 746
Csf2rb2	chr15	colony stimulating factor 2 receptor, beta 2, low-affinity (granulocyte-macrophage)
Sema5a	chr15	sema domain, seven thrombospondin repeats (type 1 and type 1-like), transmembrane domain (TM) and short cytoplasmic domain, (semaphorin) 5A
Abcd2	chr15	ATP-binding cassette, sub-family D (ALD), member 2
Olfr1431	chr19	olfactory receptor 1431
*****************************
Module 71		nQtl=3	nGene=17
chr1:135000000-140000000
chr2:120000000-125000000
chr6:130000000-135000000
---
Hadh2	chrX	hydroxyacyl-Coenzyme A dehydrogenase type II
Bhlhb9	chrX	basic helix-loop-helix domain containing, class B9
D130060C09Rik	chr2
Ggcx	chr6	gamma-glutamyl carboxylase
Sspn	chr6	sarcospan
Mansc1	chr6	MANSC domain containing 1
Gucy2c	chr6	guanylate cyclase 2c
Pcyox1	chr6	prenylcysteine oxidase 1
1810033M07Rik	chr6	RIKEN cDNA 1810033M07 gene
5133400D11Rik	chr6
Bcl2l13	chr6	BCL2-like 13 (apoptosis facilitator)
Ipo8	chr6	importin 8
2510049J12Rik	chr6	RIKEN cDNA 2510049J12 gene
Klra1	chr6	killer cell lectin-like receptor, subfamily A, member 1
Klrb1d	chr6	killer cell lectin-like receptor subfamily B member 1D
1110028A07Rik	chr14	RIKEN cDNA 1110028A07 gene
Neu1	chr17	neuraminidase 1
*****************************
Module 72		nQtl=3	nGene=20
chr1:30000000-35000000
chr4:140000000-145000000
chr5:80000000-85000000
---
Slc6a8	chrX	solute carrier family 6 (neurotransmitter transporter, creatine), member 8
Rex3	chrX
Syp	chrX	synaptophysin
Fhl2	chr1	four and a half LIM domains 2
BC003324	chr5	cDNA sequence BC003324
Anxa3	chr5	annexin A3
Casp2	chr6	caspase 2
Itgax	chr7	integrin alpha X
Mvp	chr7	major vault protein
Adam8	chr7	a disintegrin and metallopeptidase domain 8
Cdh1	chr8	cadherin 1
Large	chr8	like-glycosyltransferase
Myo9b	chr8	myosin IXb
Cd97	chr8	CD97 antigen
Dnmt1	chr9	DNA methyltransferase (cytosine-5) 1
Foxj1	chr11	forkhead box J1
Sftpd	chr14	surfactant associated protein D
Rabl2a	chr15	RAB, member of RAS oncogene family-like 2A
Btg3	chr16	B-cell translocation gene 3
Olfr1431	chr19	olfactory receptor 1431
*****************************
Module 73		nQtl=3	nGene=28
chr12:15000000-20000000
chr19:40000000-45000000
chr5:100000000-105000000
---
Pola1	chrX	polymerase (DNA directed), alpha 1
Exo1	chr1	exonuclease 1
Gss	chr2	glutathione synthetase
9430028I06Rik	chr3
1700024P16Rik	chr4	RIKEN cDNA 1700024P16 gene
2410195B05Rik	chr5
2810006K23Rik	chr5	RIKEN cDNA 2810006K23 gene
Whsc1	chr5	Wolf-Hirschhorn syndrome candidate 1 (human)
Asl	chr5	argininosuccinate lyase
AA175286	chr6
Cd9	chr6	CD9 antigen
Mcm2	chr6	minichromosome maintenance deficient 2 mitotin (S. cerevisiae)
BC025462	chr7	cDNA sequence BC025462
2200002D01Rik	chr7	RIKEN cDNA 2200002D01 gene
Cpeb1	chr7	cytoplasmic polyadenylation element binding protein 1
Mfge8	chr7	milk fat globule-EGF factor 8 protein
A730042J05Rik	chr8	RIKEN cDNA A730042J05 gene
Dapk2	chr9	death-associated kinase 2
Fignl1	chr11	fidgetin-like 1
9630054F20Rik	chr11	RIKEN cDNA 9630054F20 gene
Atad2	chr15	ATPase family, AAA domain containing 2
Ly6d	chr15	lymphocyte antigen 6 complex, locus D
Prodh	chr16	proline dehydrogenase
Ptprm	chr17	protein tyrosine phosphatase, receptor type, M
Chtf18	chr17	CTF18, chromosome transmission fidelity factor 18 homolog (S. cerevisiae)
Ubd	chr17	ubiquitin D
Cyp2c37	chr19	cytochrome P450, family 2. subfamily c, polypeptide 37
Cyp2c38	chr19	cytochrome P450, family 2, subfamily c, polypeptide 38
*****************************
Module 74		nQtl=3	nGene=21
chr19:50000000-55000000
chr3:70000000-75000000
chr5:100000000-105000000
---
5730472N09Rik	chr2	RIKEN cDNA 5730472N09 gene
Anxa5	chr3	annexin A5
9430028I06Rik	chr3
BC051083	chr3
Ccna2	chr3	cyclin A2
Setd8	chr5	SET domain containing (lysine methyltransferase) 8
2810006K23Rik	chr5	RIKEN cDNA 2810006K23 gene
Tacc3	chr5	transforming, acidic coiled-coil containing protein 3
Mad2l1	chr6	MAD2 (mitotic arrest deficient, homolog)-like 1 (yeast)
5730427C23Rik	chr7
Shcbp1	chr8	Shc SH2-domain binding protein 1
Lcat	chr8	lecithin cholesterol acyltransferase
Ces5	chr8	carboxylesterase 5
Tinag	chr9	tubulointerstitial nephritis antigen
AI427122	chr9	expressed sequence AI427122
Arhgap18	chr10	Rho GTPase activating protein 18
Birc5	chr11	baculoviral IAP repeat-containing 5
Slc16a11	chr11	solute carrier family 16 (monocarboxylic acid transporters), member 11
1810023F06Rik	chr12	RIKEN cDNA 1810023F06 gene
Mphosph1	chr19	M-phase phosphoprotein 1
Cyp2c38	chr19	cytochrome P450, family 2, subfamily c, polypeptide 38
*****************************
Module 75		nQtl=3	nGene=20
chr2:40000000-45000000
chr3:70000000-75000000
chr5:80000000-85000000
---
Fhl2	chr1	four and a half LIM domains 2
1700022L09Rik	chr2	RIKEN cDNA 1700022L09 gene
0610027B03Rik	chr2
Nusap1	chr2	nucleolar and spindle associated protein 1
Ccna2	chr3	cyclin A2
Melk	chr4	maternal embryonic leucine zipper kinase
Tacc3	chr5	transforming, acidic coiled-coil containing protein 3
Lig1	chr7	ligase I, DNA, ATP-dependent
AI427122	chr9	expressed sequence AI427122
Apon	chr10	apolipoprotein N
Birc5	chr11	baculoviral IAP repeat-containing 5
Card14	chr11	caspase recruitment domain family, member 14
D12Ertd551e	chr12	DNA segment, Chr 12, ERATO Doi 551, expressed
1700011H14Rik	chr14	RIKEN cDNA 1700011H14 gene
Sftpd	chr14	surfactant associated protein D
A830039N20Rik	chr14	RIKEN cDNA A830039N20 gene
2610039C10Rik	chr16	RIKEN cDNA 2610039C10 gene
Slc12a8	chr16	solute carrier family 12 (potassium/chloride transporters), member 8
Rab27b	chr18	RAB27b, member RAS oncogene family
Blnk	chr19	B-cell linker
*****************************
Module 76		nQtl=4	nGene=12
chr19:45000000-50000000
chr1:195000000-200000000
chr6:110000000-115000000
chr9:45000000-50000000
---
Lamc1	chr1	laminin, gamma 1
Ndst3	chr3	N-deacetylase/N-sulfotransferase (heparan glucosaminyl) 3
Dnase2b	chr3	deoxyribonuclease II beta
Tde2l	chr4
2810437L13Rik	chr5	RIKEN cDNA 2810437L13 gene
BC031140	chr7
Defb1	chr8	defensin beta 1
Ushbp1	chr8	Usher syndrome 1C binding protein 1
Rasl12	chr9	RAS-like, family 12
Apoa4	chr9	apolipoprotein A-IV
Dnd1	chr18	dead end homolog 1 (zebrafish)
Olfr1442	chr19	olfactory receptor 1442
*****************************
Module 77		nQtl=3	nGene=31
chr12:15000000-20000000
chr4:130000000-135000000
chr5:70000000-75000000
---
Pola1	chrX	polymerase (DNA directed), alpha 1
Epb4.1l5	chr1	erythrocyte protein band 4.1-like 5
Tagln2	chr1	transgelin 2
4933434I06Rik	chr2	RIKEN cDNA 4933434I06 gene
Palmd	chr3	palmdelphin
Tlr2	chr3	toll-like receptor 2
Idb3	chr4
Extl1	chr4	exostoses (multiple)-like 1
Aim1l	chr4	absent in melanoma 1-like
Oas1c	chr5	2'-5' oligoadenylate synthetase 1C
Btc	chr5	betacellulin, epidermal growth factor family member
A830010M20Rik	chr5	RIKEN cDNA A830010M20 gene
Sds	chr5	serine dehydratase
D6Wsu176e	chr6	DNA segment, Chr 6, Wayne State University 176, expressed
BC025462	chr7	cDNA sequence BC025462
Relb	chr7	avian reticuloendotheliosis viral (v-rel) oncogene related B
Cib3	chr8	calcium and integrin binding family member 3
Tat	chr8	tyrosine aminotransferase
Nrg1	chr8	neuregulin 1
Kifc3	chr8	kinesin family member C3
Cacng5	chr11	calcium channel, voltage-dependent, gamma subunit 5
4921510J17Rik	chr11	RIKEN cDNA 4921510J17 gene
Fignl1	chr11	fidgetin-like 1
Marveld2	chr13	MARVEL (membrane-associating) domain containing 2
Rec8L1	chr14	REC8-like 1 (yeast)
Scara3	chr14	scavenger receptor class A, member 3
9930016F01Rik	chr15
Chtf18	chr17	CTF18, chromosome transmission fidelity factor 18 homolog (S. cerevisiae)
2310047C17Rik	chr19
Nfkb2	chr19	nuclear factor of kappa light polypeptide gene enhancer in B-cells 2, p49/p100
Blnk	chr19	B-cell linker
*****************************
Module 78		nQtl=3	nGene=35
chr2:35000000-40000000
chr4:150000000-155000000
chr5:80000000-85000000
---
Itlna	chr1	intelectin a
Sh3bp4	chr1	SH3-domain binding protein 4
Ptpn7	chr1	protein tyrosine phosphatase, non-receptor type 7
Slpi	chr2	secretory leukocyte peptidase inhibitor
2310007D09Rik	chr2	RIKEN cDNA 2310007D09 gene
Clspn	chr4	claspin homolog (Xenopus laevis)
Arhgef16	chr4	Rho guanine nucleotide exchange factor (GEF) 16
Pgm1	chr5	phosphoglucomutase 1
Casp2	chr6	caspase 2
Siglec5	chr7
Itgax	chr7	integrin alpha X
Mvp	chr7	major vault protein
Myo9b	chr8	myosin IXb
9130017C17Rik	chr8	RIKEN cDNA 9130017C17 gene
Cotl1	chr8	coactosin-like 1 (Dictyostelium)
Defb1	chr8	defensin beta 1
Lrrc29	chr8	leucine rich repeat containing 29
2610510J17Rik	chr8	RIKEN cDNA 2610510J17 gene
Gsta2	chr9	glutathione S-transferase, alpha 2 (Yc2)
Pkm2	chr9	pyruvate kinase, muscle
BC016235	chr10
Hba-x	chr11	hemoglobin X, alpha-like embryonic chain in Hba complex
Card14	chr11	caspase recruitment domain family, member 14
Golph2	chr13	golgi phosphoprotein 2
Map3k1	chr13	mitogen activated protein kinase kinase kinase 1
Ncf4	chr15	neutrophil cytosolic factor 4
Slc12a8	chr16	solute carrier family 12 (potassium/chloride transporters), member 8
Vil2	chr17	villin 2
Mylc2b	chr17	myosin light chain, regulatory B
Cd14	chr18	CD14 antigen
0610010O12Rik	chr18	RIKEN cDNA 0610010O12 gene
Hspa5bp1	chr19
Pitpnm1	chr19	phosphatidylinositol membrane-associated 1
Pold4	chr19	polymerase (DNA-directed), delta 4
Cdca5	chr19	cell division cycle associated 5
*****************************
Module 79		nQtl=3	nGene=32
chr12:15000000-20000000
chr1:30000000-35000000
chr5:100000000-105000000
---
Wdr40b	chrX	WD repeat domain 40B
Syp	chrX	synaptophysin
Pola1	chrX	polymerase (DNA directed), alpha 1
A230078I05Rik	chr1	RIKEN cDNA A230078I05 gene
Exo1	chr1	exonuclease 1
Prim2	chr1	DNA primase, p58 subunit
Ugcgl1	chr1	UDP-glucose ceramide glucosyltransferase-like 1
Usp20	chr2	ubiquitin specific peptidase 20
Gss	chr2	glutathione synthetase
9430028I06Rik	chr3
Gbp1	chr3	guanylate nucleotide binding protein 1
Rhoc	chr3	ras homolog gene family, member C
Tram1l1	chr3	translocation associated membrane protein 1-like 1
2410195B05Rik	chr5
Whsc1	chr5	Wolf-Hirschhorn syndrome candidate 1 (human)
9130017A15Rik	chr5
AA175286	chr6
Mcm2	chr6	minichromosome maintenance deficient 2 mitotin (S. cerevisiae)
Scnn1b	chr7	sodium channel, nonvoltage-gated 1 beta
BC025462	chr7	cDNA sequence BC025462
9630054F20Rik	chr11	RIKEN cDNA 9630054F20 gene
Fignl1	chr11	fidgetin-like 1
Hpcal1	chr12	hippocalcin-like 1
4930488L10Rik	chr12
Elovl2	chr13	elongation of very long chain fatty acids (FEN1/Elo2, SUR4/Elo3, yeast)-like 2
Copeb	chr13
Atad2	chr15	ATPase family, AAA domain containing 2
1810015A11Rik	chr16	RIKEN cDNA 1810015A11 gene
Chtf18	chr17	CTF18, chromosome transmission fidelity factor 18 homolog (S. cerevisiae)
Hspa1l	chr17	heat shock protein 1-like
AU041783	chr19	expressed sequence AU041783
Nfkb2	chr19	nuclear factor of kappa light polypeptide gene enhancer in B-cells 2, p49/p100
*****************************
Module 80		nQtl=3	nGene=26
chr19:45000000-50000000
chr4:150000000-155000000
chr5:70000000-75000000
---
Rex3	chrX
C330023F11Rik	chr1
Sh3bp4	chr1	SH3-domain binding protein 4
Npdc1	chr2	neural proliferation, differentiation and control gene 1
2310046K01Rik	chr2	RIKEN cDNA 2310046K01 gene
Sprr1a	chr3	small proline-rich protein 1A
BC051083	chr3
Ltb4dh	chr4	leukotriene B4 12-hydroxydehydrogenase
Arhgef16	chr4	Rho guanine nucleotide exchange factor (GEF) 16
Gpx7	chr4	glutathione peroxidase 7
Tbc1d1	chr5	TBC1 domain family, member 1
Pgm1	chr5	phosphoglucomutase 1
Spp1	chr5	secreted phosphoprotein 1
Fabp1	chr6	fatty acid binding protein 1, liver
Siglec5	chr7
Defb1	chr8	defensin beta 1
BC018222	chr9
BC016235	chr10
Usp43	chr11	ubiquitin specific peptidase 43
Card14	chr11	caspase recruitment domain family, member 14
Akr1c20	chr13	aldo-keto reductase family 1, member C20
Ang1	chr14	angiogenin, ribonuclease A family, member 1
Crim1	chr17	cysteine rich transmembrane BMP regulator 1 (chordin like)
Mylc2b	chr17	myosin light chain, regulatory B
0610010O12Rik	chr18	RIKEN cDNA 0610010O12 gene
Pold4	chr19	polymerase (DNA-directed), delta 4
*****************************
Module 81		nQtl=3	nGene=19
chr2:125000000-130000000
chr6:45000000-50000000
chr7:130000000-135000000
---
1810033A06Rik	chr2
Capn3	chr2	calpain 3
2810405K07Rik	chr2
Myef2	chr2	myelin basic protein expression factor 2, repressor
Zc3hdc8	chr2
Slc24a5	chr2	solute carrier family 24, member 5
2600010E01Rik	chr2	RIKEN cDNA 2600010E01 gene
Cds1	chr5	CDP-diacylglycerol synthase 1
6330407D12Rik	chr6	RIKEN cDNA 6330407D12 gene
Zfp9	chr6	zinc finger protein 9
Adm	chr7	adrenomedullin
Tyrobp	chr7	TYRO protein tyrosine kinase binding protein
Zfp105	chr9	zinc finger protein 105
Trpv2	chr11	transient receptor potential cation channel, subfamily V, member 2
Hap1	chr11	huntingtin-associated protein 1
Gngt2	chr11	guanine nucleotide binding protein (G protein), gamma transducing activity polypeptide 2
Vav1	chr17	vav 1 oncogene
Ms4a4c	chr19	membrane-spanning 4-domains, subfamily A, member 4C
4632417K18Rik	chr19	RIKEN cDNA 4632417K18 gene
*****************************
Module 82		nQtl=3	nGene=20
chr1:35000000-40000000
chr4:130000000-135000000
chr5:80000000-85000000
---
Rnf149	chr1	ring finger protein 149
Rga	chr3
Gpatc3	chr4	G patch domain containing 3
Sdhb	chr4	succinate dehydrogenase complex, subunit B, iron sulfur (Ip)
D6Wsu176e	chr6	DNA segment, Chr 6, Wayne State University 176, expressed
1200009O22Rik	chr6	RIKEN cDNA 1200009O22 gene
Sertad1	chr7	SERTA domain containing 1
Kifc3	chr8	kinesin family member C3
Igsf4a	chr9	immunoglobulin superfamily, member 4A
Ddit3	chr10	DNA-damage inducible transcript 3
4921510J17Rik	chr11	RIKEN cDNA 4921510J17 gene
Syt14l	chr12
Ptpn21	chr12	protein tyrosine phosphatase, non-receptor type 21
Map3k1	chr13	mitogen activated protein kinase kinase kinase 1
Gng4	chr13	guanine nucleotide binding protein (G protein), gamma 4 subunit
Scara3	chr14	scavenger receptor class A, member 3
1700011A15Rik	chr15	RIKEN cDNA 1700011A15 gene
Lama1	chr17	laminin, alpha 1
Hspa5bp1	chr19
Blnk	chr19	B-cell linker
*****************************
Module 83		nQtl=3	nGene=33
chr1:20000000-25000000
chr2:35000000-40000000
chr4:150000000-155000000
---
Itlna	chr1	intelectin a
Ptpns1	chr2	protein tyrosine phosphatase, non-receptor type substrate 1
Clspn	chr4	claspin homolog (Xenopus laevis)
Arhgef16	chr4	Rho guanine nucleotide exchange factor (GEF) 16
Clcnkb	chr4	chloride channel Kb
D5Ertd135e	chr5	DNA segment, Chr 5, ERATO Doi 135, expressed
Slit2	chr5	slit homolog 2 (Drosophila)
Slco1b2	chr6	solute carrier organic anion transporter family, member 1b2
Slco3a1	chr7	solute carrier organic anion transporter family, member 3a1
Osbpl5	chr7	oxysterol binding protein-like 5
Polb	chr8	polymerase (DNA directed), beta
9130017C17Rik	chr8	RIKEN cDNA 9130017C17 gene
Cotl1	chr8	coactosin-like 1 (Dictyostelium)
Pkm2	chr9	pyruvate kinase, muscle
Phldb1	chr9	pleckstrin homology-like domain, family B, member 1
6230410P16Rik	chr9	RIKEN cDNA 6230410P16 gene
Gnai2	chr9	guanine nucleotide binding protein, alpha inhibiting 2
Hmg20b	chr10	high mobility group 20 B
Lmnb2	chr10	lamin B2
Hba-x	chr11	hemoglobin X, alpha-like embryonic chain in Hba complex
Tnip1	chr11	TNFAIP3 interacting protein 1
Twistnb	chr12	TWIST neighbor
Golph2	chr13	golgi phosphoprotein 2
4732495G21Rik	chr13	RIKEN cDNA 4732495G21 gene
1110030H10Rik	chr13
5730414C17Rik	chr13
Ncf4	chr15	neutrophil cytosolic factor 4
Bace2	chr16	beta-site APP-cleaving enzyme 2
Vil2	chr17	villin 2
Cd14	chr18	CD14 antigen
Pitpnm1	chr19	phosphatidylinositol membrane-associated 1
Cfl1	chr19	cofilin 1, non-muscle
Cdca5	chr19	cell division cycle associated 5
*****************************
Module 84		nQtl=3	nGene=25
chr19:50000000-55000000
chr4:130000000-135000000
chr5:70000000-75000000
---
Epb4.1l5	chr1	erythrocyte protein band 4.1-like 5
Tagln2	chr1	transgelin 2
Entpd2	chr2	ectonucleoside triphosphate diphosphohydrolase 2
Palmd	chr3	palmdelphin
BC051083	chr3
Extl1	chr4	exostoses (multiple)-like 1
A830010M20Rik	chr5	RIKEN cDNA A830010M20 gene
Btc	chr5	betacellulin, epidermal growth factor family member
Spp1	chr5	secreted phosphoprotein 1
Sds	chr5	serine dehydratase
Sparcl1	chr5	SPARC-like 1 (mast9, hevin)
Osbpl3	chr6	oxysterol binding protein-like 3
D6Wsu176e	chr6	DNA segment, Chr 6, Wayne State University 176, expressed
Cib3	chr8	calcium and integrin binding family member 3
Kifc3	chr8	kinesin family member C3
1600029D21Rik	chr9	RIKEN cDNA 1600029D21 gene
AI427122	chr9	expressed sequence AI427122
Tm4sf3	chr10
4921510J17Rik	chr11	RIKEN cDNA 4921510J17 gene
Elovl7	chr13	ELOVL family member 7, elongation of long chain fatty acids (yeast)
Marveld2	chr13	MARVEL (membrane-associating) domain containing 2
Scara3	chr14	scavenger receptor class A, member 3
Krt2-8	chr15	keratin complex 2, basic, gene 8
9930016F01Rik	chr15
Blnk	chr19	B-cell linker
*****************************
Module 85		nQtl=3	nGene=38
chr1:20000000-25000000
chr2:55000000-60000000
chr4:150000000-155000000
---
1200013B08Rik	chrX	RIKEN cDNA 1200013B08 gene
C730048C13Rik	chrUn	RIKEN cDNA C730048C13 gene
Fcer1g	chr1	Fc receptor, IgE, high affinity I, gamma polypeptide
Nrarp	chr2	Notch-regulated ankyrin repeat protein
Ptpns1	chr2	protein tyrosine phosphatase, non-receptor type substrate 1
AA691260	chr4
Clcnkb	chr4	chloride channel Kb
D5Ertd135e	chr5	DNA segment, Chr 5, ERATO Doi 135, expressed
Slit2	chr5	slit homolog 2 (Drosophila)
Slco1b2	chr6	solute carrier organic anion transporter family, member 1b2
Slco3a1	chr7	solute carrier organic anion transporter family, member 3a1
Rasip1	chr7	Ras interacting protein 1
Osbpl5	chr7	oxysterol binding protein-like 5
Fxyd5	chr7	FXYD domain-containing ion transport regulator 5
Polb	chr8	polymerase (DNA directed), beta
Phldb1	chr9	pleckstrin homology-like domain, family B, member 1
6230410P16Rik	chr9	RIKEN cDNA 6230410P16 gene
Gnai2	chr9	guanine nucleotide binding protein, alpha inhibiting 2
Hmg20b	chr10	high mobility group 20 B
Lmnb2	chr10	lamin B2
Hba-x	chr11	hemoglobin X, alpha-like embryonic chain in Hba complex
Gm644	chr11
Tnip1	chr11	TNFAIP3 interacting protein 1
Evl	chr12	Ena-vasodilator stimulated phosphoprotein
Twistnb	chr12	TWIST neighbor
4732495G21Rik	chr13	RIKEN cDNA 4732495G21 gene
Parp8	chr13	poly (ADP-ribose) polymerase family, member 8
Syk	chr13	spleen tyrosine kinase
1110030H10Rik	chr13
5730414C17Rik	chr13
Hemp1	chr15
Rac2	chr15	RAS-related C3 botulinum substrate 2
Bace2	chr16	beta-site APP-cleaving enzyme 2
4631422O05Rik	chr16	RIKEN cDNA 4631422O05 gene
Vil2	chr17	villin 2
Ddah2	chr17	dimethylarginine dimethylaminohydrolase 2
AI173486	chr18	expressed sequence AI173486
Cfl1	chr19	cofilin 1, non-muscle
*****************************
Module 86		nQtl=3	nGene=26
chr14:45000000-50000000
chr2:55000000-60000000
chr7:60000000-65000000
---
Slc11a1	chr1	solute carrier family 11 (proton-coupled divalent metal ion transporters), member 1
Sp100	chr1	nuclear antigen Sp100
C8b	chr4	complement component 8, beta subunit
AA691260	chr4
D030010E02Rik	chr4	RIKEN cDNA D030010E02 gene
Cd72	chr4	CD72 antigen
Zfp11	chr5	zinc finger protein 11
Sult1b1	chr5	sulfotransferase family 1B, member 1
Tuba8	chr6	tubulin, alpha 8
Tm6sf1	chr7	transmembrane 6 superfamily member 1
Atf5	chr7	activating transcription factor 5
Mesdc1	chr7	mesoderm development candidate 1
Fxyd5	chr7	FXYD domain-containing ion transport regulator 5
5730409E15Rik	chr10	RIKEN cDNA 5730409E15 gene
Rab34	chr11	RAB34, member of RAS oncogene family
Mgl1	chr11	macrophage galactose N-acetyl-galactosamine specific lectin 1
Serpina3m	chr12	serine (or cysteine) peptidase inhibitor, clade A, member 3M
Serpina9	chr12	serine (or cysteine) peptidase inhibitor, clade A (alpha-1 antiproteinase, antitrypsin), member 9
1700024D23Rik	chr12	RIKEN cDNA 1700024D23 gene
Serpina3c	chr12	serine (or cysteine) peptidase inhibitor, clade A, member 3C
Serpina3k	chr12	serine (or cysteine) peptidase inhibitor, clade A, member 3K
Msx2	chr13	homeo box, msh-like 2
5730557B15Rik	chr15	RIKEN cDNA 5730557B15 gene
Spink5	chr18	serine peptidase inhibitor, Kazal type 5
Gna14	chr19	guanine nucleotide binding protein, alpha 14
Ifit2	chr19	interferon-induced protein with tetratricopeptide repeats 2
*****************************
Module 87		nQtl=3	nGene=26
chr19:45000000-50000000
chr5:100000000-105000000
chr7:60000000-65000000
---
Freq	chr2	frequenin homolog (Drosophila)
Npdc1	chr2	neural proliferation, differentiation and control gene 1
Usp20	chr2	ubiquitin specific peptidase 20
Anxa5	chr3	annexin A5
Sprr1a	chr3	small proline-rich protein 1A
Arhgef16	chr4	Rho guanine nucleotide exchange factor (GEF) 16
Asl	chr5	argininosuccinate lyase
2410195B05Rik	chr5
Ern2	chr7	endoplasmic reticulum (ER) to nucleus signalling 2
Prss8	chr7	protease, serine, 8 (prostasin)
Slco2b1	chr7	solute carrier organic anion transporter family, member 2b1
Pold3	chr7	polymerase (DNA-directed), delta 3, accessory subunit
Rnf137	chr7
Olfml1	chr7	olfactomedin-like 1
Lrrk1	chr7	leucine-rich repeat kinase 1
Mfge8	chr7	milk fat globule-EGF factor 8 protein
Plekhb1	chr7	pleckstrin homology domain containing, family B (evectins) member 1
Slc43a2	chr11	solute carrier family 43, member 2
1810023F06Rik	chr12	RIKEN cDNA 1810023F06 gene
Rad51l1	chr12	RAD51-like 1 (S. cerevisiae)
Sh3d4	chr14
BC024139	chr15	cDNA sequence BC024139
Ly6d	chr15	lymphocyte antigen 6 complex, locus D
Tbc1d5	chr17	TBC1 domain family, member 5
Cyp2c37	chr19	cytochrome P450, family 2. subfamily c, polypeptide 37
Nt5c2	chr19	5'-nucleotidase, cytosolic II
*****************************
Module 88		nQtl=3	nGene=33
chr12:35000000-40000000
chr2:35000000-40000000
chr5:100000000-105000000
---
BC004701	chrX
Dusp10	chr1	dual specificity phosphatase 10
Myo1b	chr1	myosin IB
Exo1	chr1	exonuclease 1
Pask	chr1	PAS domain containing serine/threonine kinase
5730472N09Rik	chr2	RIKEN cDNA 5730472N09 gene
Trp53inp2	chr2	tumor protein p53 inducible nuclear protein 2
Nfe2l2	chr2	nuclear factor, erythroid derived 2, like 2
Rbl1	chr2	retinoblastoma-like 1 (p107)
Rad51	chr2	RAD51 homolog (S. cerevisiae)
Ect2	chr3	ect2 oncogene
Cdc20	chr4	cell division cycle 20 homolog (S. cerevisiae)
3110037I16Rik	chr4	RIKEN cDNA 3110037I16 gene
Gnb1	chr4	guanine nucleotide binding protein, beta 1
Arhgef16	chr4	Rho guanine nucleotide exchange factor (GEF) 16
Whsc1	chr5	Wolf-Hirschhorn syndrome candidate 1 (human)
Prom1	chr5	prominin 1
2900026A02Rik	chr5	RIKEN cDNA 2900026A02 gene
Gcl	chr6
Mcm2	chr6	minichromosome maintenance deficient 2 mitotin (S. cerevisiae)
Relb	chr7	avian reticuloendotheliosis viral (v-rel) oncogene related B
Asf1b	chr8	ASF1 anti-silencing function 1 homolog B (S. cerevisiae)
2610510J17Rik	chr8	RIKEN cDNA 2610510J17 gene
2210402C18Rik	chr9
2310067E08Rik	chr9
Rnf157	chr11	ring finger protein 157
Pole2	chr12	polymerase (DNA directed), epsilon 2 (p59 subunit)
Sh3d4	chr14
Ripk3	chr14	receptor-interacting serine-threonine kinase 3
Mcm4	chr16	minichromosome maintenance deficient 4 homolog (S. cerevisiae)
Uhrf1	chr17	ubiquitin-like, containing PHD and RING finger domains, 1
1810055G02Rik	chr19	RIKEN cDNA 1810055G02 gene
Hells	chr19	helicase, lymphoid specific
*****************************
Module 89		nQtl=3	nGene=46
chr12:35000000-40000000
chr1:30000000-35000000
chr2:55000000-60000000
---
C730048C13Rik	chrUn	RIKEN cDNA C730048C13 gene
Niban	chr1	niban protein
Nfe2l2	chr2	nuclear factor, erythroid derived 2, like 2
Itga6	chr2	integrin alpha 6
Atp8b2	chr3	Atpase, class I, type 8B, member 2
Rap2b	chr3	RAP2B, member of RAS oncogene family
Abcb1a	chr5	ATP-binding cassette, sub-family B (MDR/TAP), member 1A
9130017A15Rik	chr5
Dysf	chr6	dysferlin
Fgd5	chr6	FYVE, RhoGEF and PH domain containing 5
Scnn1b	chr7	sodium channel, nonvoltage-gated 1 beta
Ndufc2	chr7	NADH dehydrogenase (ubiquinone) 1, subcomplex unknown, 2
Rasip1	chr7	Ras interacting protein 1
Rnf122	chr8	ring finger protein 122
Msr1	chr8	macrophage scavenger receptor 1
5430438H03Rik	chr8
Tgfbr2	chr9	transforming growth factor, beta receptor II
6230427J02Rik	chr9	RIKEN cDNA 6230427J02 gene
BC022145	chr11
Hoxb2	chr11	homeo box B2
Evl	chr12	Ena-vasodilator stimulated phosphoprotein
Kcnk13	chr12	potassium channel, subfamily K, member 13
Serpina3c	chr12	serine (or cysteine) peptidase inhibitor, clade A, member 3C
Pik3cg	chr12	phosphoinositide-3-kinase, catalytic, gamma polypeptide
Hpcal1	chr12	hippocalcin-like 1
4930488L10Rik	chr12
C330002I19Rik	chr12	RIKEN cDNA C330002I19 gene
1200009I06Rik	chr12	RIKEN cDNA 1200009I06 gene
Parp8	chr13	poly (ADP-ribose) polymerase family, member 8
Unc5a	chr13	unc-5 homolog A (C. elegans)
Syk	chr13	spleen tyrosine kinase
Elovl2	chr13	elongation of very long chain fatty acids (FEN1/Elo2, SUR4/Elo3, yeast)-like 2
4933425F03Rik	chr14
A830021K08Rik	chr14	RIKEN cDNA A830021K08 gene
Cpb2	chr14	carboxypeptidase B2 (plasma)
Prkcd	chr14	protein kinase C, delta
Hemp1	chr15
9530025L16Rik	chr16
2900046G09Rik	chr16	RIKEN cDNA 2900046G09 gene
Hagh	chr17	hydroxyacyl glutathione hydrolase
Slc8a1	chr17	solute carrier family 8 (sodium/calcium exchanger), member 1
Ralbp1	chr17	ralA binding protein 1
AU041783	chr19	expressed sequence AU041783
Slc15a3	chr19	solute carrier family 15, member 3
Got1	chr19	glutamate oxaloacetate transaminase 1, soluble
Kcnv2	chr19	potassium channel, subfamily V, member 2
*****************************
Module 90		nQtl=3	nGene=32
chr2:55000000-60000000
chr4:140000000-145000000
chr5:100000000-105000000
---
Syp	chrX	synaptophysin
Ptprc	chr1	protein tyrosine phosphatase, receptor type, C
Slc11a1	chr1	solute carrier family 11 (proton-coupled divalent metal ion transporters), member 1
Niban	chr1	niban protein
Sp100	chr1	nuclear antigen Sp100
Rgs2	chr1	regulator of G-protein signaling 2
5730472N09Rik	chr2	RIKEN cDNA 5730472N09 gene
Nfe2l2	chr2	nuclear factor, erythroid derived 2, like 2
Frmd4a	chr2	FERM domain containing 4A
Apbb1ip	chr2	amyloid beta (A4) precursor protein-binding, family B, member 1 interacting protein
Dnttip1	chr2	deoxynucleotidyltransferase, terminal, interacting protein 1
Hat1	chr2	histone aminotransferase 1
Pex16	chr2	peroxisome biogenesis factor 16
Rgs19	chr2	regulator of G-protein signaling 19
Pgrmc2	chr3	progesterone receptor membrane component 2
Atpif1	chr4	ATPase inhibitory factor 1
Spata6	chr4	spermatogenesis associated 6
D030010E02Rik	chr4	RIKEN cDNA D030010E02 gene
Zfp11	chr5	zinc finger protein 11
Rab19	chr6	RAB19, member RAS oncogene family
Capns2	chr8	calpain, small subunit 2
5730409E15Rik	chr10	RIKEN cDNA 5730409E15 gene
Myf5	chr10	myogenic factor 5
Suox	chr10	sulfite oxidase
Rab34	chr11	RAB34, member of RAS oncogene family
Evi2b	chr11	ecotropic viral integration site 2b
Gstz1	chr12	glutathione transferase zeta 1 (maleylacetoacetate isomerase)
Msx2	chr13	homeo box, msh-like 2
Dscr5	chr16
Gnmt	chr17	glycine N-methyltransferase
Kntc2	chr17	kinetochore associated 2
1700093E07Rik	chr17
*****************************
Module 91		nQtl=3	nGene=29
chr2:35000000-40000000
chr4:140000000-145000000
chr7:130000000-135000000
---
Sp100	chr1	nuclear antigen Sp100
Ptpn18	chr1	protein tyrosine phosphatase, non-receptor type 18
Pla2g4a	chr1	phospholipase A2, group IVA (cytosolic, calcium-dependent)
Cd84	chr1	CD84 antigen
5730472N09Rik	chr2	RIKEN cDNA 5730472N09 gene
Frmd4a	chr2	FERM domain containing 4A
Apbb1ip	chr2	amyloid beta (A4) precursor protein-binding, family B, member 1 interacting protein
Hck	chr2	hemopoietic cell kinase
P2ry13	chr3	purinergic receptor P2Y, G-protein coupled 13
C1qg	chr4
BC013712	chr4	cDNA sequence BC013712
C8a	chr4	complement component 8, alpha polypeptide
Spata6	chr4	spermatogenesis associated 6
Pilra	chr5	paired immunoglobin-like type 2 receptor alpha
Casp2	chr6	caspase 2
Dok1	chr6	docking protein 1
Tyrobp	chr7	TYRO protein tyrosine kinase binding protein
Lair1	chr7	leukocyte-associated Ig-like receptor 1
Arhgap9	chr10	Rho GTPase activating protein 9
Lcp2	chr11	lymphocyte cytosolic protein 2
Evi2b	chr11	ecotropic viral integration site 2b
Serpinb6a	chr13	serine (or cysteine) peptidase inhibitor, clade B, member 6a
Ptger2	chr14	prostaglandin E receptor 2 (subtype EP2)
Ncf4	chr15	neutrophil cytosolic factor 4
0910001A06Rik	chr15	RIKEN cDNA 0910001A06 gene
H2-M3	chr17	histocompatibility 2, M region locus 3
Ms4a6b	chr19	membrane-spanning 4-domains, subfamily A, member 6B
2810048G17Rik	chr19	RIKEN cDNA 2810048G17 gene
Ms4a4c	chr19	membrane-spanning 4-domains, subfamily A, member 4C
*****************************
Module 92		nQtl=3	nGene=32
chr2:55000000-60000000
chr4:145000000-150000000
chr5:100000000-105000000
---
Tmsb4x	chrX	thymosin, beta 4, X chromosome
Rgs1	chr1	regulator of G-protein signaling 1
Fcnb	chr2	ficolin B
Nfe2l2	chr2	nuclear factor, erythroid derived 2, like 2
Itih5	chr2	inter-alpha (globulin) inhibitor H5
Rbl1	chr2	retinoblastoma-like 1 (p107)
Hat1	chr2	histone aminotransferase 1
Slc20a1	chr2	solute carrier family 20, member 1
Slc25a24	chr3	solute carrier family 25 (mitochondrial carrier, phosphate carrier), member 24
D030010E02Rik	chr4	RIKEN cDNA D030010E02 gene
Zfp11	chr5	zinc finger protein 11
5830482F20Rik	chr7	RIKEN cDNA 5830482F20 gene
Capns2	chr8	calpain, small subunit 2
2210402C18Rik	chr9
St14	chr9	suppression of tumorigenicity 14 (colon carcinoma)
5730409E15Rik	chr10	RIKEN cDNA 5730409E15 gene
Myf5	chr10	myogenic factor 5
Pkib	chr10	protein kinase inhibitor beta, cAMP dependent, testis specific
Stk10	chr11	serine/threonine kinase 10
Rad50	chr11	RAD50 homolog (S. cerevisiae)
Rab34	chr11	RAB34, member of RAS oncogene family
1810023F06Rik	chr12	RIKEN cDNA 1810023F06 gene
Kcnk13	chr12	potassium channel, subfamily K, member 13
Gpr65	chr12	G-protein coupled receptor 65
Lgmn	chr12	legumain
Nid1	chr13	nidogen 1
Msx2	chr13	homeo box, msh-like 2
Prkcd	chr14	protein kinase C, delta
Dscr5	chr16
Slc8a1	chr17	solute carrier family 8 (sodium/calcium exchanger), member 1
Aif1	chr17	allograft inflammatory factor 1
Slc15a3	chr19	solute carrier family 15, member 3
*****************************
Module 93		nQtl=3	nGene=40
chr1:30000000-35000000
chr4:145000000-150000000
chr5:70000000-75000000
---
Wdr40b	chrX	WD repeat domain 40B
Syp	chrX	synaptophysin
Slc6a8	chrX	solute carrier family 6 (neurotransmitter transporter, creatine), member 8
Fhl2	chr1	four and a half LIM domains 2
Slamf9	chr1	SLAM family member 9
Rbl1	chr2	retinoblastoma-like 1 (p107)
Spint1	chr2	serine protease inhibitor, Kunitz type 1
Zfp339	chr2
Slc20a1	chr2	solute carrier family 20, member 1
Pou3f1	chr4	POU domain, class 3, transcription factor 1
Tmeff1	chr4	transmembrane protein with EGF-like and two follistatin-like domains 1
Jun	chr4	Jun oncogene
Anxa3	chr5	annexin A3
AI428795	chr5	expressed sequence AI428795
Hspb1	chr5	heat shock protein 1
Cyba	chr8	cytochrome b-245, alpha polypeptide
Dnmt1	chr9	DNA methyltransferase (cytosine-5) 1
Mmp13	chr9	matrix metallopeptidase 13
2210402C18Rik	chr9
Mmp12	chr9	matrix metallopeptidase 12
St14	chr9	suppression of tumorigenicity 14 (colon carcinoma)
Tm4sf3	chr10
Grm1	chr10	glutamate receptor, metabotropic 1
Trpv2	chr11	transient receptor potential cation channel, subfamily V, member 2
Hap1	chr11	huntingtin-associated protein 1
Actg1	chr11	actin, gamma, cytoplasmic 1
Cd68	chr11	CD68 antigen
Rhbdf1	chr11	rhomboid family 1 (Drosophila)
Kcnk13	chr12	potassium channel, subfamily K, member 13
Nid1	chr13	nidogen 1
Dct	chr14	dopachrome tautomerase
Prkcd	chr14	protein kinase C, delta
Krt1-18	chr15	keratin complex 1, acidic, gene 18
3110043J09Rik	chr15	RIKEN cDNA 3110043J09 gene
Abcc5	chr16	ATP-binding cassette, sub-family C (CFTR/MRP), member 5
Btg3	chr16	B-cell translocation gene 3
Slc8a1	chr17	solute carrier family 8 (sodium/calcium exchanger), member 1
[truncated: 277 more rows]
