# Supplementary material for: Expression QTL Modules as Functional Components Underlying Higher-Order Phenotypes
Source: PLoS One. 2010 Dec 13;5(12):e14313. doi: 10.1371/journal.pone.0014313 (PMC3001472; doi:10.1371/journal.pone.0014313)
Supplement: Table S3 — Gene Ontology Analysis of Yeast Modules (0.06 MB XLS) [file pone.0014313.s003.xls]

## Sheet: TableS3_YeastGOTerm
GO id	GO term	P-value	No. of module genes with the specified GO term	No. of module genes with GO annotations
module0
GO:0006081	aldehyde metabolism	<0.001	4	5
GO:0018456	aryl-alcohol dehydrogenase activity	<0.001	4	5
GO:0016491	oxidoreductase activity	0.02	4	5
module5
GO:0005794	Golgi apparatus	<0.001	4	10
GO:0044425	membrane part	0.03	5	10
module6
GO:0006730	one-carbon compound metabolism	0.01	3	16
GO:0016903	oxidoreductase activity, acting on the aldehyde or oxo group of donors	0.04	3	16
GO:0015942	formate metabolism	<0.001	3	16
GO:0019754	one-carbon compound catabolism	<0.001	3	16
module7
GO:0031966	mitochondrial membrane	0.04	7	11
GO:0005215	transporter activity	<0.001	7	11
GO:0005751	respiratory chain complex IV (sensu Eukaryota)	0.01	5	11
GO:0045285	ubiquinol-cytochrome-c reductase complex	0.04	2	11
GO:0044455	mitochondrial membrane part	<0.001	7	11
GO:0044429	mitochondrial part	0.01	7	11
GO:0031967	organelle envelope	<0.001	7	11
GO:0005746	mitochondrial electron transport chain	<0.001	7	11
GO:0031975	envelope	<0.001	7	11
GO:0045275	respiratory chain complex III	0.04	2	11
GO:0044425	membrane part	<0.001	8	11
GO:0019866	organelle inner membrane	0.01	7	11
GO:0016020	membrane	0.01	9	11
GO:0045277	respiratory chain complex IV	<0.001	5	11
GO:0006793	phosphorus metabolism	0.02	5	11
GO:0006091	generation of precursor metabolites and energy	<0.001	7	11
GO:0016675	oxidoreductase activity, acting on heme group of donors	<0.001	5	11
GO:0006119	oxidative phosphorylation	0.04	5	11
GO:0015002	heme-copper terminal oxidase activity	<0.001	5	11
GO:0031090	organelle membrane	0.05	7	11
GO:0016491	oxidoreductase activity	<0.001	8	11
module9
GO:0005215	transporter activity	<0.001	9	17
GO:0009295	nucleoid	0.03	3	17
GO:0044455	mitochondrial membrane part	<0.001	10	17
GO:0044429	mitochondrial part	<0.001	14	17
GO:0031967	organelle envelope	<0.001	11	17
GO:0009165	nucleotide biosynthesis	<0.001	5	17
GO:0045259	proton-transporting ATP synthase complex	<0.001	5	17
GO:0016469	proton-transporting two-sector ATPase complex	<0.001	5	17
GO:0045273	respiratory chain complex II	<0.001	3	17
GO:0045257	succinate dehydrogenase complex (ubiquinone)	<0.001	3	17
GO:0006818	hydrogen transport	<0.001	5	17
GO:0051186	cofactor metabolism	<0.001	11	17
GO:0009117	nucleotide metabolism	<0.001	5	17
GO:0031975	envelope	<0.001	11	17
GO:0051187	cofactor catabolism	<0.001	5	17
GO:0044425	membrane part	<0.001	10	17
GO:0019866	organelle inner membrane	<0.001	10	17
GO:0016020	membrane	0.04	11	17
GO:0044422	organelle part	0.04	14	17
GO:0045261	proton-transporting ATP synthase complex, catalytic core F(1)	<0.001	3	17
GO:0006793	phosphorus metabolism	<0.001	9	17
GO:0005739	mitochondrion	<0.001	15	17
GO:0045281	succinate dehydrogenase complex	<0.001	3	17
GO:0006091	generation of precursor metabolites and energy	<0.001	12	17
GO:0045265	proton-transporting ATP synthase, stator stalk	0.01	2	17
GO:0006119	oxidative phosphorylation	<0.001	9	17
GO:0045283	fumarate reductase complex	<0.001	3	17
GO:0045267	proton-transporting ATP synthase, catalytic core	<0.001	2	17
GO:0031090	organelle membrane	0.03	10	17
GO:0016491	oxidoreductase activity	<0.001	7	17
GO:0006811	ion transport	<0.001	6	17
module12
GO:0015942	formate metabolism	<0.001	2	22
GO:0019754	one-carbon compound catabolism	<0.001	2	22
module15
GO:0016070	RNA metabolism	<0.001	12	33
GO:0042254	ribosome biogenesis and assembly	<0.001	16	33
GO:0007028	cytoplasm organization and biogenesis	<0.001	16	33
module16
GO:0015942	formate metabolism	<0.001	3	37
GO:0019754	one-carbon compound catabolism	<0.001	3	37
module17
GO:0019438	aromatic compound biosynthesis	<0.001	5	49
GO:0006807	nitrogen compound metabolism	<0.001	16	49
GO:0006519	amino acid and derivative metabolism	<0.001	15	49
GO:0006082	organic acid metabolism	<0.001	18	49
GO:0006725	aromatic compound metabolism	<0.001	7	49
GO:0005950	anthranilate synthase complex	<0.001	2	49
GO:0044271	nitrogen compound biosynthesis	<0.001	14	49
GO:0009308	amine metabolism	<0.001	15	49
GO:0009309	amine biosynthesis	0.04	14	49
module18
GO:0009110	vitamin biosynthesis	<0.001	4	7
GO:0042816	vitamin B6 metabolism	<0.001	4	7
GO:0006766	vitamin metabolism	<0.001	4	7
module19
GO:0006082	organic acid metabolism	0.01	4	7
GO:0043167	ion binding	<0.001	2	7
GO:0006629	lipid metabolism	<0.001	5	7
module20
module21
GO:0006790	sulfur metabolism	<0.001	7	70
module22
GO:0005730	nucleolus	<0.001	7	41
module23
GO:0044249	cellular biosynthesis	0.05	24	69
GO:0006807	nitrogen compound metabolism	<0.001	22	69
GO:0003824	catalytic activity	<0.001	39	69
GO:0006519	amino acid and derivative metabolism	<0.001	20	69
GO:0006082	organic acid metabolism	<0.001	23	69
GO:0005951	carbamoyl-phosphate synthase complex	<0.001	2	69
GO:0016769	transferase activity, transferring nitrogenous groups	<0.001	5	69
GO:0000051	urea cycle intermediate metabolism	<0.001	6	69
GO:0044271	nitrogen compound biosynthesis	<0.001	18	69
GO:0009308	amine metabolism	<0.001	20	69
GO:0009309	amine biosynthesis	<0.001	18	69
module26
GO:0043233	organelle lumen	0.03	23	107
GO:0016070	RNA metabolism	0.01	24	107
GO:0042254	ribosome biogenesis and assembly	<0.001	27	107
GO:0007028	cytoplasm organization and biogenesis	<0.001	27	107
GO:0005730	nucleolus	0.03	15	107
module28
GO:0044444	cytoplasmic part	0.01	25	31
GO:0019538	protein metabolism	0.04	16	31
GO:0044260	cellular macromolecule metabolism	0.01	16	31
GO:0000166	nucleotide binding	0.04	3	31
GO:0016874	ligase activity	0.04	6	31
GO:0005739	mitochondrion	<0.001	21	31
GO:0008233	peptidase activity	0.01	5	31
module32
GO:0030246	carbohydrate binding	<0.001	3	21
GO:0007155	cell adhesion	<0.001	3	21
module33
GO:0015942	formate metabolism	<0.001	3	20
GO:0019754	one-carbon compound catabolism	<0.001	3	20
module34
GO:0009295	nucleoid	0.01	3	24
GO:0045273	respiratory chain complex II	0.01	2	24
GO:0045257	succinate dehydrogenase complex (ubiquinone)	0.01	2	24
GO:0006099	tricarboxylic acid cycle	<0.001	4	24
GO:0051186	cofactor metabolism	<0.001	6	24
GO:0051187	cofactor catabolism	<0.001	4	24
GO:0045281	succinate dehydrogenase complex	0.01	2	24
GO:0045283	fumarate reductase complex	0.01	2	24
module36
GO:0000786	nucleosome	<0.001	3	25
module39
GO:0016769	transferase activity, transferring nitrogenous groups	0.04	3	33
module41
GO:0016050	vesicle organization and biogenesis	<0.001	2	14
module42
GO:0007532	regulation of transcription, mating-type specific	0.02	2	12
module44
GO:0005960	glycine cleavage complex	0.01	2	21
module45
GO:0043038	amino acid activation	0.02	5	62
GO:0015934	large ribosomal subunit	<0.001	11	62
GO:0005761	mitochondrial ribosome	<0.001	19	62
GO:0005198	structural molecule activity	<0.001	19	62
GO:0031980	mitochondrial lumen	<0.001	21	62
GO:0005762	mitochondrial large ribosomal subunit	0.03	11	62
GO:0044444	cytoplasmic part	<0.001	57	62
GO:0005840	ribosome	<0.001	19	62
GO:0006839	mitochondrial transport	<0.001	7	62
GO:0005737	cytoplasm	<0.001	59	62
GO:0043037	translation	0.02	27	62
GO:0044429	mitochondrial part	<0.001	35	62
GO:0031967	organelle envelope	0.02	16	62
GO:0044249	cellular biosynthesis	<0.001	30	62
GO:0019538	protein metabolism	<0.001	37	62
GO:0044260	cellular macromolecule metabolism	<0.001	34	62
GO:0030529	ribonucleoprotein complex	<0.001	19	62
GO:0031975	envelope	<0.001	16	62
GO:0016874	ligase activity	0.04	7	62
GO:0044422	organelle part	0.02	38	62
GO:0003735	structural constituent of ribosome	0.02	19	62
GO:0043226	organelle	<0.001	58	62
GO:0031974	membrane-enclosed lumen	<0.001	23	62
GO:0006412	protein biosynthesis	<0.001	28	62
GO:0005739	mitochondrion	<0.001	53	62
GO:0001405	presequence translocase-associated import motor	0.02	3	62
GO:0000313	organellar ribosome	<0.001	19	62
GO:0009059	macromolecule biosynthesis	<0.001	28	62
GO:0009058	biosynthesis	<0.001	31	62
GO:0015935	small ribosomal subunit	0.04	8	62
module46
GO:0015934	large ribosomal subunit	<0.001	12	85
GO:0005198	structural molecule activity	<0.001	19	85
GO:0005840	ribosome	<0.001	21	85
GO:0044445	cytosolic part	<0.001	18	85
GO:0005829	cytosol	<0.001	20	85
GO:0030529	ribonucleoprotein complex	<0.001	24	85
GO:0042254	ribosome biogenesis and assembly	<0.001	18	85
GO:0043228	non-membrane-bound organelle	<0.001	35	85
GO:0007028	cytoplasm organization and biogenesis	<0.001	18	85
GO:0006412	protein biosynthesis	<0.001	24	85
GO:0043232	intracellular non-membrane-bound organelle	<0.001	35	85
GO:0016282	eukaryotic 43S preinitiation complex	0.03	7	85
GO:0009059	macromolecule biosynthesis	<0.001	24	85
module48
GO:0006312	mitotic recombination	<0.001	7	37
GO:0000722	telomere maintenance via recombination	<0.001	7	37
GO:0006081	aldehyde metabolism	<0.001	3	37
GO:0004386	helicase activity	<0.001	15	37
GO:0006310	DNA recombination	<0.001	7	37
GO:0006259	DNA metabolism	<0.001	7	37
module50
GO:0044444	cytoplasmic part	<0.001	52	89
GO:0016023	cytoplasmic membrane-bound vesicle	0.01	9	89
GO:0031982	vesicle	0.01	9	89
GO:0009101	glycoprotein biosynthesis	0.01	7	89
GO:0009100	glycoprotein metabolism	0.01	7	89
GO:0005794	Golgi apparatus	0.01	11	89
GO:0031410	cytoplasmic vesicle	0.01	9	89
GO:0005783	endoplasmic reticulum	<0.001	18	89
GO:0006629	lipid metabolism	0.01	12	89
GO:0044255	cellular lipid metabolism	0.01	12	89
module51
GO:0015075	ion transporter activity	<0.001	16	38
GO:0015672	monovalent inorganic cation transport	<0.001	8	38
GO:0031966	mitochondrial membrane	<0.001	19	38
GO:0005215	transporter activity	<0.001	17	38
GO:0009144	purine nucleoside triphosphate metabolism	0.02	8	38
GO:0009295	nucleoid	<0.001	4	38
GO:0044455	mitochondrial membrane part	<0.001	19	38
GO:0044444	cytoplasmic part	<0.001	32	38
GO:0005737	cytoplasm	<0.001	36	38
GO:0005753	proton-transporting ATP synthase complex (sensu Eukaryota)	<0.001	8	38
GO:0044429	mitochondrial part	<0.001	24	38
GO:0031967	organelle envelope	<0.001	20	38
GO:0009165	nucleotide biosynthesis	<0.001	8	38
GO:0045259	proton-transporting ATP synthase complex	<0.001	8	38
GO:0016469	proton-transporting two-sector ATPase complex	<0.001	8	38
GO:0005746	mitochondrial electron transport chain	<0.001	11	38
GO:0044248	cellular catabolism	<0.001	12	38
GO:0045273	respiratory chain complex II	<0.001	4	38
GO:0045257	succinate dehydrogenase complex (ubiquinone)	<0.001	4	38
GO:0006099	tricarboxylic acid cycle	<0.001	8	38
GO:0006818	hydrogen transport	<0.001	8	38
GO:0051186	cofactor metabolism	<0.001	17	38
GO:0009117	nucleotide metabolism	<0.001	8	38
GO:0031975	envelope	<0.001	20	38
GO:0015077	monovalent inorganic cation transporter activity	<0.001	14	38
GO:0051187	cofactor catabolism	<0.001	8	38
GO:0044425	membrane part	<0.001	19	38
GO:0019866	organelle inner membrane	<0.001	19	38
GO:0016020	membrane	<0.001	20	38
GO:0005743	mitochondrial inner membrane	0.02	19	38
GO:0045261	proton-transporting ATP synthase complex, catalytic core F(1)	<0.001	3	38
GO:0045277	respiratory chain complex IV	<0.001	5	38
GO:0006754	ATP biosynthesis	<0.001	8	38
GO:0005975	carbohydrate metabolism	<0.001	10	38
GO:0045263	proton-transporting ATP synthase complex, coupling factor F(o)	<0.001	5	38
GO:0006753	nucleoside phosphate metabolism	0.03	8	38
GO:0006793	phosphorus metabolism	<0.001	17	38
GO:0009141	nucleoside triphosphate metabolism	<0.001	8	38
GO:0005739	mitochondrion	<0.001	28	38
GO:0045281	succinate dehydrogenase complex	<0.001	4	38
GO:0006091	generation of precursor metabolites and energy	<0.001	25	38
GO:0045265	proton-transporting ATP synthase, stator stalk	<0.001	3	38
GO:0009109	coenzyme catabolism	0.02	8	38
GO:0016675	oxidoreductase activity, acting on heme group of donors	<0.001	5	38
GO:0046034	ATP metabolism	<0.001	8	38
GO:0006119	oxidative phosphorylation	<0.001	17	38
GO:0015002	heme-copper terminal oxidase activity	<0.001	5	38
GO:0045283	fumarate reductase complex	<0.001	4	38
GO:0045267	proton-transporting ATP synthase, catalytic core	<0.001	2	38
GO:0031090	organelle membrane	<0.001	19	38
GO:0016491	oxidoreductase activity	<0.001	13	38
GO:0006811	ion transport	<0.001	9	38
GO:0051188	cofactor biosynthesis	<0.001	8	38
GO:0009056	catabolism	<0.001	12	38
module53
GO:0044444	cytoplasmic part	0.02	42	68
GO:0003824	catalytic activity	<0.001	41	68
GO:0006629	lipid metabolism	<0.001	12	68
GO:0044255	cellular lipid metabolism	0.02	11	68
module54
GO:0044444	cytoplasmic part	<0.001	33	50
module55
GO:0044249	cellular biosynthesis	0.02	28	74
GO:0006807	nitrogen compound metabolism	<0.001	26	74
GO:0003824	catalytic activity	<0.001	48	74
GO:0006519	amino acid and derivative metabolism	<0.001	25	74
GO:0006082	organic acid metabolism	<0.001	29	74
GO:0005951	carbamoyl-phosphate synthase complex	0.02	2	74
GO:0000051	urea cycle intermediate metabolism	<0.001	6	74
GO:0008652	amino acid biosynthesis	0.01	23	74
GO:0044271	nitrogen compound biosynthesis	<0.001	23	74
GO:0009308	amine metabolism	<0.001	25	74
GO:0009309	amine biosynthesis	0.01	23	74
GO:0009058	biosynthesis	0.02	29	74
module56
GO:0009295	nucleoid	<0.001	6	60
GO:0003676	nucleic acid binding	0.02	21	60
GO:0003964	RNA-directed DNA polymerase activity	<0.001	13	60
GO:0004518	nuclease activity	0.01	13	60
GO:0044455	mitochondrial membrane part	<0.001	10	60
GO:0032196	transposition	<0.001	15	60
GO:0006084	acetyl-CoA metabolism	0.03	8	60
GO:0044429	mitochondrial part	<0.001	18	60
GO:0003887	DNA-directed DNA polymerase activity	0.02	13	60
GO:0044446	intracellular organelle part	0.02	40	60
GO:0045259	proton-transporting ATP synthase complex	0.02	4	60
GO:0016469	proton-transporting two-sector ATPase complex	0.02	4	60
GO:0006099	tricarboxylic acid cycle	0.01	7	60
GO:0006818	hydrogen transport	0.03	4	60
GO:0051186	cofactor metabolism	<0.001	13	60
GO:0000943	retrotransposon nucleocapsid	<0.001	15	60
GO:0051187	cofactor catabolism	<0.001	7	60
GO:0016788	hydrolase activity, acting on ester bonds	0.02	13	60
GO:0009353	oxoglutarate dehydrogenase complex (sensu Eukaryota)	0.03	3	60
GO:0044422	organelle part	<0.001	40	60
GO:0045333	cellular respiration	0.01	12	60
GO:0006793	phosphorus metabolism	<0.001	12	60
GO:0006091	generation of precursor metabolites and energy	<0.001	17	60
GO:0016779	nucleotidyltransferase activity	<0.001	14	60
GO:0045252	oxoglutarate dehydrogenase complex	<0.001	3	60
GO:0006119	oxidative phosphorylation	<0.001	10	60
GO:0008233	peptidase activity	<0.001	13	60
module57
GO:0019794	nonprotein amino acid metabolism	<0.001	4	85
GO:0000051	urea cycle intermediate metabolism	<0.001	5	85
module58
GO:0005885	Arp2/3 protein complex	<0.001	4	105
module59
GO:0000166	nucleotide binding	0.04	7	138
module60
GO:0044249	cellular biosynthesis	<0.001	47	131
GO:0006807	nitrogen compound metabolism	<0.001	31	131
GO:0003824	catalytic activity	<0.001	72	131
GO:0006519	amino acid and derivative metabolism	<0.001	32	131
GO:0006082	organic acid metabolism	<0.001	39	131
GO:0006725	aromatic compound metabolism	<0.001	10	131
GO:0016769	transferase activity, transferring nitrogenous groups	<0.001	7	131
GO:0044271	nitrogen compound biosynthesis	<0.001	27	131
GO:0009308	amine metabolism	<0.001	31	131
GO:0009309	amine biosynthesis	<0.001	27	131
GO:0009058	biosynthesis	<0.001	50	131
module61
GO:0043038	amino acid activation	<0.001	9	189
GO:0015934	large ribosomal subunit	<0.001	22	189
GO:0005761	mitochondrial ribosome	<0.001	43	189
GO:0005198	structural molecule activity	<0.001	46	189
GO:0031980	mitochondrial lumen	<0.001	47	189
GO:0043233	organelle lumen	0.02	54	189
GO:0005762	mitochondrial large ribosomal subunit	<0.001	22	189
GO:0044444	cytoplasmic part	<0.001	146	189
GO:0005840	ribosome	<0.001	45	189
GO:0005763	mitochondrial small ribosomal subunit	<0.001	20	189
GO:0005737	cytoplasm	<0.001	169	189
GO:0044429	mitochondrial part	<0.001	76	189
GO:0031967	organelle envelope	0.01	34	189
GO:0044249	cellular biosynthesis	<0.001	75	189
GO:0000315	organellar large ribosomal subunit	0.02	22	189
GO:0019538	protein metabolism	<0.001	99	189
GO:0044260	cellular macromolecule metabolism	<0.001	87	189
GO:0005623	cell	0.02	182	189
GO:0030529	ribonucleoprotein complex	<0.001	46	189
GO:0031975	envelope	<0.001	34	189
GO:0016874	ligase activity	<0.001	15	189
GO:0044422	organelle part	0.01	99	189
GO:0044464	cell part	0.02	182	189
GO:0005759	mitochondrial matrix	<0.001	47	189
GO:0003735	structural constituent of ribosome	<0.001	43	189
GO:0043226	organelle	<0.001	160	189
GO:0031974	membrane-enclosed lumen	<0.001	54	189
GO:0006412	protein biosynthesis	<0.001	70	189
GO:0016875	ligase activity, forming carbon-oxygen bonds	<0.001	13	189
GO:0006399	tRNA metabolism	<0.001	12	189
GO:0000314	organellar small ribosomal subunit	0.02	20	189
GO:0005739	mitochondrion	<0.001	118	189
GO:0006091	generation of precursor metabolites and energy	0.02	23	189
GO:0000313	organellar ribosome	<0.001	43	189
GO:0009059	macromolecule biosynthesis	<0.001	72	189
GO:0043170	macromolecule metabolism	0.05	108	189
GO:0008152	metabolism	0.04	129	189
GO:0009058	biosynthesis	<0.001	77	189
GO:0015935	small ribosomal subunit	<0.001	20	189
module62
GO:0043038	amino acid activation	0.01	9	207
GO:0006913	nucleocytoplasmic transport	0.02	14	207
GO:0016875	ligase activity, forming carbon-oxygen bonds	<0.001	11	207
GO:0006418	tRNA aminoacylation for protein translation	<0.001	9	207
GO:0008320	protein carrier activity	0.01	5	207
module63
GO:0043233	organelle lumen	0.01	52	184
GO:0016070	RNA metabolism	<0.001	43	184
GO:0031981	nuclear lumen	0.03	46	184
GO:0016072	rRNA metabolism	<0.001	30	184
GO:0042254	ribosome biogenesis and assembly	<0.001	55	184
GO:0044422	organelle part	0.02	93	184
GO:0007028	cytoplasm organization and biogenesis	<0.001	55	184
GO:0031974	membrane-enclosed lumen	<0.001	52	184
GO:0005730	nucleolus	<0.001	35	184
GO:0008186	RNA-dependent ATPase activity	0.02	6	184
GO:0016043	cell organization and biogenesis	<0.001	91	184
GO:0044428	nuclear part	<0.001	62	184
module64
GO:0043233	organelle lumen	<0.001	59	274
GO:0016070	RNA metabolism	<0.001	57	274
GO:0031981	nuclear lumen	<0.001	49	274
GO:0016072	rRNA metabolism	<0.001	36	274
GO:0005732	small nucleolar ribonucleoprotein complex	<0.001	12	274
GO:0042254	ribosome biogenesis and assembly	<0.001	56	274
GO:0006112	energy reserve metabolism	0.02	10	274
GO:0007028	cytoplasm organization and biogenesis	<0.001	56	274
GO:0031974	membrane-enclosed lumen	0.01	59	274
GO:0005730	nucleolus	<0.001	41	274
GO:0030515	snoRNA binding	<0.001	8	274
