# Supplementary material for: Expression QTL Modules as Functional Components Underlying Higher-Order Phenotypes
Source: PLoS One. 2010 Dec 13;5(12):e14313. doi: 10.1371/journal.pone.0014313 (PMC3001472; doi:10.1371/journal.pone.0014313)
Supplement: Table S4 — Gene Ontology Analysis of Mouse Liver Modules (0.03 MB XLS) [file pone.0014313.s004.xls]

## Sheet: TableS4_MouseGOTerm
GO id	GO term	P-value	No. of module genes with the specified GO term	No. of module genes with GO annotations
module0
GO:0004871	signal transducer activity	0.03	5	6
module7
GO:0046904	calcium oxalate binding	<0.001	1	4
module10
GO:0042597	periplasmic space	<0.001	1	3
module14
GO:0009117	nucleotide metabolism	<0.001	3	4
GO:0016776	phosphotransferase activity, phosphate group as acceptor	0.03	2	4
module20
GO:0000150	recombinase activity	0.01	1	5
module27
GO:0006790	sulfur metabolism	0.04	2	6
module34
GO:0051270	regulation of cell motility	0.02	2	8
GO:0040012	regulation of locomotion	0.02	2	8
module38
GO:0003823	antigen binding	<0.001	2	7
GO:0019882	antigen processing and presentation	<0.001	5	7
GO:0042611	MHC protein complex	<0.001	4	7
GO:0009986	cell surface	<0.001	3	7
module39
GO:0008283	cell proliferation	0.02	5	15
module42
GO:0048518	positive regulation of biological process	0.03	7	23
GO:0048522	positive regulation of cellular process	<0.001	7	23
GO:0042590	antigen processing and presentation of exogenous peptide antigen via MHC class I	<0.001	3	23
GO:0019763	immunoglobulin receptor activity	<0.001	2	23
GO:0002437	inflammatory response to antigenic stimulus	<0.001	3	23
GO:0051049	regulation of transport	<0.001	4	23
GO:0009889	regulation of biosynthesis	<0.001	4	23
GO:0001816	cytokine production	<0.001	4	23
GO:0032403	protein complex binding	0.01	3	23
GO:0051239	regulation of organismal physiological process	<0.001	5	23
GO:0042107	cytokine metabolism	<0.001	4	23
GO:0051246	regulation of protein metabolism	<0.001	5	23
GO:0001802	type III hypersensitivity	0.01	3	23
GO:0002682	regulation of immune system process	<0.001	5	23
GO:0051050	positive regulation of transport	<0.001	4	23
GO:0031326	regulation of cellular biosynthesis	<0.001	4	23
GO:0042089	cytokine biosynthesis	0.01	4	23
GO:0001788	antibody-dependent cellular cytotoxicity	0.03	2	23
module44
GO:0048583	regulation of response to stimulus	0.03	1	6
module60
GO:0051301	cell division	0.02	3	11
module74
GO:0005815	microtubule organizing center	0.01	3	15
GO:0051726	regulation of cell cycle	0.03	4	15
module75
GO:0051301	cell division	0.02	4	14
module78
GO:0008289	lipid binding	<0.001	6	30
module79
GO:0030894	replisome	0.02	2	22
GO:0000228	nuclear chromosome	0.04	3	22
GO:0044454	nuclear chromosome part	0.03	3	22
GO:0005658	alpha DNA polymerase:primase complex	<0.001	2	22
module85
GO:0051246	regulation of protein metabolism	<0.001	5	30
module88
GO:0007049	cell cycle	<0.001	9	27
GO:0006259	DNA metabolism	0.02	9	27
module95
GO:0044427	chromosomal part	0.02	6	53
GO:0051301	cell division	0.02	6	53
module96
GO:0050874	organismal physiological process	<0.001	17	50
GO:0007154	cell communication	<0.001	24	50
GO:0042590	antigen processing and presentation of exogenous peptide antigen via MHC class I	0.02	3	50
GO:0019763	immunoglobulin receptor activity	0.02	2	50
GO:0051049	regulation of transport	0.02	4	50
GO:0009605	response to external stimulus	<0.001	13	50
GO:0009889	regulation of biosynthesis	<0.001	5	50
GO:0051239	regulation of organismal physiological process	<0.001	7	50
GO:0006417	regulation of protein biosynthesis	0.04	5	50
GO:0042107	cytokine metabolism	<0.001	5	50
GO:0051246	regulation of protein metabolism	0.02	5	50
GO:0051050	positive regulation of transport	0.02	4	50
GO:0031326	regulation of cellular biosynthesis	<0.001	5	50
GO:0042089	cytokine biosynthesis	<0.001	5	50
GO:0051869	physiological response to stimulus	<0.001	16	50
GO:0002376	immune system process	<0.001	13	50
GO:0006955	immune response	<0.001	12	50
GO:0001788	antibody-dependent cellular cytotoxicity	0.04	2	50
module97
GO:0051246	regulation of protein metabolism	<0.001	8	71
GO:0031326	regulation of cellular biosynthesis	0.03	5	71
GO:0009966	regulation of signal transduction	<0.001	9	71
