# Supplementary material for: Expression QTL Modules as Functional Components Underlying Higher-Order Phenotypes
Source: PLoS One. 2010 Dec 13;5(12):e14313. doi: 10.1371/journal.pone.0014313 (PMC3001472; doi:10.1371/journal.pone.0014313)
Supplement: Table S5 — Yeast module pairs with significant numbers of moderate between-module links (0.02 MB XLS) [file pone.0014313.s005.xls]

## Sheet: TableS5_ModerateLink
Module pair	Ratio (No. of moderate links in real vs. rewired network)
14 46	7.5
11 64	5.9
11 59	5.6
22 64	5.5
46 64	5.5
26 64	5.4
14 26	5.1
11 46	5.1
14 59	5
55 60	5
14 29	4.8
3 64	4.8
14 64	4.7
16 57	4.7
3 63	4.7
59 64	4.7
14 63	4.6
45 61	4.6
63 64	4.5
29 64	4.4
